# Supplementary material for: Rqc1 and other yeast proteins containing highly positively charged sequences are not targets of the RQC complex
Source: J Biol Chem. 2021 Mar 24;296:100586. doi: 10.1016/j.jbc.2021.100586 (PMC8102910; doi:10.1016/j.jbc.2021.100586)
Supplement: Supplemental Table S1 [file mmc1.xlsx]

## Sheet: Sheet1
gene	Translation efficiency (Weinberg's data)	Translation efficiency (Ingolia's data 1)	Translation efficiency (Ingolia's data 2)	Time for translation initiation (TI)	Kozak score 50 nt	Kozak score	40S 5'UTR	Codon stabilization coefficient	8 K/R in 10 aa	6K/R consecutive	poly (A) 10	NET charge 12	inhibitory codon pairs (ICP)
YAL001C	-0.7444	-2.17137	-1.68038	15.5945	0.298692	-0.375584		-0.0195903					YAL001C
YAL002W	-0.9811	-1.17788	-1.90509	15.0649	0.539062	-0.371627		-0.0121958
YAL003W	2.0833	1.50894	1.56169	11.0492	0.418239	-0.179575	-5.48113	0.103758
YAL005C	3.0757	2.98313	3.61153		0.160847	-0.309134	-1.7793	0.106363
YAL007C	0.5774	-1.38082	-0.971431	14.294	0.160847	-0.425376	1.32193	0.0243349
YAL008W	0.9096	0.172488	-0.336428	14.2384	0.517521	-0.406488	-2.58496	-0.00239822
YAL009W	-0.7132	-4.32193	-3.47393	17.6094	0.149917	-0.390725		-0.0180051					YAL009W
YAL010C	-0.221	-1.85204	-2.4344	15.6841	-0.55264	-0.90647		-0.0256068					YAL010C
YAL011W	-0.2844	-0.962969	-1.34008	14.9348	0.0356272	-0.111621		-0.00835324		YAL011W			YAL011W
YAL012W	1.8622	2.55287	2.74201		-0.532301	-0.357534	-3.75288	0.0807675
YAL013W	0.78	-0.506353	-0.643856	14.6272	-0.073386	-0.738509	-0.584963	-0.0156732					YAL013W
YAL014C	-0.8384	-0.91866	-1.64386	15.1683	-0.911098	-0.511197		-0.0187882					YAL014C
YAL015C	-0.2699	-2.8997	-2.8365	16.6173		-0.357534		-0.0106651
YAL016C-A
YAL016W	0.8537	-0.14401	-0.556393	14.0357	-0.606409	-0.389008		0.00679672
YAL017W	-0.9092	-0.639355	-0.988504	14.555	-0.210717	-0.435183	3.34239	-0.0159274					YAL017W
YAL019W	-0.6088	-0.0694519	-0.155213	13.82	-0.195828	-0.182758	1	-0.00460243					YAL019W
YAL019W-A
YAL020C	0.3145	-2.71786	-2.78588	16.4878	-0.224169	-0.394408		-0.0345894					YAL020C
YAL021C	-0.227	1.23634	1.01792	12.7271	-0.125569	-0.761795	1.58496	-0.00327418
YAL022C	-0.4518	-2.191	-2.33643	15.7174	0.275288	-0.313524		-0.0052274
YAL023C	0.1043	1.05311	0.550901	12.5894	0.038414	-0.31457	2	0.0305887
YAL024C	-0.9566	-0.713119	-1.62149	15.1073	-0.448064	-0.392376		-0.0255924					YAL024C
YAL025C	1.546	-0.810966	-0.564905	14.3499	-0.196973	-0.529028		0.0120951
YAL026C	-0.9239	-0.951764	-0.41889	14.2768	0.323365	-0.240621		0.00891356
YAL026C-A	0.7811
YAL027W	0.3055	-3.01159	-2.78588	16.5627	0.720462	-0.375584		-0.0204743
YAL028W	-0.395	-1.662	-1.96578		-0.347066	-0.353601		-0.0168825					YAL028W
YAL029C	-1.4112	-1.2969	-1.04692	14.7185	0.0823749	-0.767328		-0.00751881					YAL029C
YAL030W	0.2633	2.15023	1.38957	12.685	0.326659	-0.755324		-0.00646875
YAL031C	-0.2159	-1.80088	-1.65745	15.4005	0.437479	-0.194136		-0.0156454					YAL031C
YAL031W-A
YAL032C	-0.15	-1.1976	-0.675765	14.6304	-0.00108873	-0.287246	-1	-7.08611e-05
YAL033W	0.0244	-1.66658	-1.57347	15.6088	-0.205382	-0.703294		-0.0306636					YAL033W
YAL034C-B
YAL034W-A	0.4943	-1.89432	-0.833927	15.2455	0.0206625	-0.355446		-0.0275534
YAL035W	0.8747	1.25701	1.63645	11.7317	0.294773	-0.419275		0.0526596
YAL036C	0.7645	-0.362158	-0.671164	13.8289	0.103959	-0.404583	-2.43296	0.0300745
YAL037C-A						-0.68329		-0.0341419
YAL037C-B
YAL037W			-4.32193			-0.844687		-0.0314161					YAL037W
YAL038W	3.5834	2.40354	2.08984	10.236	0.123668	-0.3086	-7.43463	0.121474
YAL039C	0.5496	-1.24127	-1.52284	14.9713	0.960966	-0.345372	2.13754	-0.00454129
YAL040C	-0.9465	-0.994241	-1.62593	14.795	0.173478	-0.435122	-0.485427	0.0185319					YAL040C
YAL041W	-0.6625	-0.846843	-1.19429	14.9941	0.0733591	-0.364251	1.58496	-0.0160658
YAL042C-A
YAL042W	0.69	-1.8365	-2.05889	15.7399	0.476967	-0.254958		-0.00234535					YAL042W
YAL043C	-0.5505	-0.380822	-0.394032	14.1621	0.329474	-0.513141		-0.00420044					YAL043C
YAL044C	1.433	-1.39214	-1.09542	14.8212	0.137397	-0.363065		0.0162016
YAL044W-A	2.415	-0.367732	-0.142417	13.672		-0.473552		0.00361912
YAL045C
YAL046C	0.2708	0.565597	-0.106249	13.9841		-0.202031		-0.0103974
YAL047C	-0.3733	-0.573467	-1	14.5932		-0.349952		-0.0157659					YAL047C
YAL047W-A
YAL048C	-0.0872	-1.24127	-1.191	15.0838	-0.410669	-0.353109		-0.00916924					YAL048C
YAL049C	0.6866	-0.92139	-0.859876	14.135	1.54714	-0.449091		0.00879327
YAL051W	-0.5895	-0.951764	-0.668868	14.3558		-0.256064	-2.58496	-0.0129042					YAL051W
YAL053W	-0.1234	0.282143	-1.09542	14.2539	0.386115	-0.349952	1	0.0125548
YAL054C		-1.98279	-2.23107			-0.541592		0.0403063
YAL055W	-0.2428	-1.82623	-0.571322	14.6023		-0.182758		-0.0362789
YAL056W	-1.3497	-3.77596	-3.44222	17.3112	-0.229516	-0.412121		-0.0216835					YAL056W
YAL058W	-0.2991	-1.78091	-2.38082	15.6376	0.280042	-0.300584		-0.0138262					YAL058W
YAL059W	1.6122	-1.46993	-1.27579	14.9519		-0.9046		0.00809568
YAL060W	0.4417	-1.53116	-1.17462	14.763	0.160847	-0.203612		0.0275888
YAL061W	-0.0424	0.0468403	-2.05889	14.849	-0.126836	-0.343482		0.00723539					YAL061W
YAL062W	-1.4363	-4.03505	-2.23107		0.160847	-0.345372		0.0166207
YAL063C					0.67879	-0.313524		0.0417124					YAL063C
YAL067C		-3.57347	-2.52284		0.160847	-0.540733		0.00444961
YAR002C-A	0.7643	-1.03505	-0.778432	14.011	0.310906	-0.341633		0.0438602
YAR002W	0.4022	-0.785875	-0.413115	14.0171	0.112933	-0.346998	-2.52356	-0.00469362
YAR003W	-0.7142	-2.40354	-2.82623	16.5173	0.0720109	-0.435642		-0.0128125					YAR003W
YAR007C	0.6352	0.543991	0.117695	13.2592	0.160847	-0.250489	-0.979241	0.0144902
YAR008W	-0.186	-3.18442	-3.08314	16.9957	0.160847	-0.739014	1.73697	-0.0168434					YAR008W
YAR014C	-0.5287	-0.968605	-1.32193	15.1125	-0.661978	-0.26194	4.45943	-0.0239545					YAR014C
YAR015W	0.9577	-0.875672	-0.639355	14.1739	0.160847	-0.415265	0.584963	0.028597
YAR018C	-0.6659	-0.603841	-0.483985	14.3	-0.012046	-0.538594		-0.0130724					YAR018C
YAR019C	-0.4325	-3.12029	-2.86775	15.6504		-0.358154		-0.00748716					YAR019C
YAR019W-A
YAR023C		-1.82623	-4.13289			-0.240087		-0.0201124
YAR027W	0.2095	-1.88364	-1.93236	15.5748	0.160847	-0.352383		-0.0146832
YAR028W	0.0923	-1.24127	-1.8997	15.7738	0.229249	-0.427575		-0.0120984
YAR031W	-0.3591	-1.699	-0.982791			-0.559794		-0.0241088
YAR033W	-0.6114	-1.46594	-1.91594		0.160847	-0.560192		-0.0120051					YAR033W
YAR035W		-2.8365	-1.51457			-0.2013		-0.00109097
YAR042W	-0.7854	-0.494109	0.285698	13.7646	-0.40206	-0.29499	1.32193	0.00562063					YAR042W
YAR053W			-1.22769
YAR068W						-1.0181		-0.0558862
YAR071W		-0.979942	-2.2109			-0.47258		0.0447148
YAR073W
YBL001C	1.1203	-1.17137	-0.195946	13.8202	1.77028	-0.347475	-2.16993	0.0179912
YBL002W	1.9161	0.469886	0.539035	12.3083	0.490209	-0.367691	-4.52535	0.0909606
YBL003C	1.0969	-1.40354	-1.191		0.684744	-0.240087	-2.49277	0.0915026
YBL004W	-1.214	0.0949116	0.0551957	13.5887	0.76419	-0.233316	-0.736966	-0.0093046					YBL004W
YBL005W	-1.4588	-1.50226	-1.25498	15.1293	-0.379438	-0.469614		-0.00976042					YBL005W
YBL006C	0.6665	-3.03505	-2.55639	16.4421	-0.180573	-0.358106		-0.045376					YBL006C
YBL006W-A
YBL007C	-0.0013	1.8516	1.62387	11.7245		-0.465563		0.0179772
YBL008W	-0.6858	-1.32193	-1.46196	15.2015		-0.345451		-0.0157784					YBL008W
YBL008W-A			0.355016			-0.181802		-0.0376438
YBL009W	-0.2621	0.54201	0.250962	13.3031	-0.0184944	-0.347475	-1	-0.0123716
YBL010C	0.1595	-2.2863	-1.34373	15.5955		-0.433253	-1	-0.023366
YBL011W	-0.5044	-0.985645	-1.1488	14.5873	0.160847	-0.345372		0.00847404					YBL011W
YBL012C
YBL013W	-0.4637	2.56487	1.03422		-0.316412	-0.366699		-0.0244504					YBL013W
YBL014C	-1.4097	-3.33643	-4.4112	17.7941	-0.830919	-0.45699		-0.0220741	YBL014C	YBL014C			YBL014C
YBL015W	0.3398	0.342555	-0.382702	13.5764	-0.605326	-0.295757		0.0302472					YBL015W
YBL016W	0.2603	-1.0619	-1.0619	15.0705	0.490403	-0.309134		-0.0144602					YBL016W
YBL017C	-0.3181	0.570463	0.302173	13.2403	-0.00304134	-0.419577	2.96896	-0.00433808
YBL018C	0.1893	-1.24127	-1.66658	15.1473	0.100829	-0.54616		-0.00782865
YBL019W	-0.5678	-3.55639	-2.6529	16.7067	-0.0118662	-0.351101		-0.0230347					YBL019W
YBL020W	-0.9542	-1.24127	-2.14561	15.9649	-0.532301	-0.345372		-0.00249897
YBL021C	0.3377	-1.65745	-2.29336	15.9625	0.713636	-0.289626		-0.0242661
YBL022C	-0.3467	0.913033	0.93885	12.6156	-0.151788	-0.539557	-1.28957	0.0107515
YBL023C	0.0797	-0.189351	-0.506353	13.9568	0.265359	-0.383412		0.00625392		YBL023C
YBL024W	0.6232	0.355016	0.825379	12.6673	-0.19371	-0.376186		0.027641
YBL025W	0.6024	-2.4344	-1.72261	16.029	0.247858	-0.347475		-0.0303307
YBL026W	0.9141	-1	0.0129262	13.9707	0.0290772	-0.204135	-2.26334	-0.00657994
YBL027W	1.9564	0.54893	0.652601		0.160847	-0.51518	-8.53269	0.108072
YBL028C	1.3907	-1.26882	-0.694321	14.0942	0.681051	-0.379688	-2	0.00523101
YBL029C-A	-0.0098	-0.84944	-2.08314	14.7961	0.160847	-0.240621	2.87355	-0.0211791
YBL029W	-0.4535	-2.699	-1.22769	15.0966		-0.589032		-0.0222087
YBL030C	1.5938	2.33457	2.46884	10.5401	0.610763	-0.349952	-3.57289	0.0902538
YBL031W	-0.474	-0.878321	-0.701342	14.214	-0.708393	-1.3425		-0.0138767					YBL031W
YBL032W	0.6776	1.2135	0.942608	12.5833	-0.0789795	-0.437026		0.024269
YBL033C	0.4733	-0.965784	-1.24469	14.9959	0.205847	-0.314744	-2.32193	-0.0117053					YBL033C
YBL034C	-0.6439	-0.0291463	0.464668	13.4462		-0.280839		-0.0145326					YBL034C
YBL035C	-0.1693	0.851199	0.80488	13.1613	0.160847	-0.345372		-0.00278804					YBL035C
YBL036C	0.9795	-1.18442	-1.11404	14.8263	-0.0961583	-0.394436		0.0177165
YBL037W	-0.5852	0.980391	-0.0306192	13.7323	-0.00883846	-0.319604	-0.584963	-0.00975652					YBL037W
YBL038W	0.3591	-1.662	-1.42663	15.1697	-0.422157	-0.35463	-0.584963	0.00210263					YBL038W
YBL039C	0.8071	-0.349235	-0.237864	13.5398	0.160847	-0.347475	-2.27318	0.0412617
YBL039W-B	0.3726	-2.24469	-2.04692		0.014243	-0.513446		-0.040735
YBL040C	0.6846	-1.87832	-2.49005	15.6864	0.169375	-0.243136	-1.58496	0.00600724
YBL041W	1.1076	0.217851	0.136191	13.2345	0.776163	-0.357534	-1.32193	0.004683
YBL042C	-0.2778	-0.289827	-0.926865	14.3992	0.75683	-0.347475		0.0129103					YBL042C
YBL043W		-3.23786			0.44479	-0.301038		0.00424187
YBL045C	0.61	0.763836	0.304511	12.7421	0.160847	-0.345372	1.65992	0.0476325
YBL046W	0.2668	-1.75633	-1.46993	15.6164	-0.139842	-0.325272		-0.0259557
YBL047C	0.2222	1.80571	1.76043	11.6022	-0.623272	-0.660177	2.9542	0.0178319
YBL048W						-0.886674		-0.00294993
YBL049W	-1.2184	-1.24127			0.160847	-0.347475		-0.00824968
YBL050W	1.0218	-1.44222	-0.560643	14.5526	-0.349979	-0.237121	1.16993	-0.0036218
YBL051C	0.1791	1.58976	1.55729	11.9016	0.234954	-0.235412	-0.588937	0.0105155
YBL052C	-1.2751	-3.57347	-2.59074	16.6218	-0.549692	-0.297699		-0.0255982	YBL052C	YBL052C			YBL052C
YBL054W	0.0106	-1.49818	-1.16812	14.8356	-0.572306	-0.55083	1.73697	-0.00968157					YBL054W
YBL055C	-0.6213	-2.08314	-3.12029	16.4207		-0.988099		0
YBL056W	-0.2077	-1.67577	-1.5951	15.2093	0.0774649	-0.345451	2.24793	-0.00181034
YBL057C	0.1313	-1.9885	-1.6529	15.5457	-0.644804	-0.544544		-0.00187528
YBL058W	0.6822	0.418999	0.206643	13.5036	0.567031	-0.397191		-0.000418127
YBL059C-A	0.8002	-1.31833	-0.179515	14.2408	0.654167	-0.194136		0.00904287
YBL059W	-0.0126	-1.38082	-0.586406	14.8087		-0.939673		-0.0375573
YBL060W	-0.5679	-2.71786	-2.86775	16.6492	-0.742021	-0.729181		-0.0126365					YBL060W
YBL061C	-0.0278	-1.46993	-1.81604	15.4467	0.160847	-0.345372		-0.0193881			YBL061C
YBL062W
YBL063W	-0.8654	-1.24127	-1.30045	14.6514		-0.31457		-0.0154744					YBL063W
YBL064C	0.6019	0.0551957	-0.013043	13.3599	-0.59944	-0.408029	-5.16993	0.0163072
YBL065W
YBL066C	-0.3831	-1.08927	-0.643856			-0.435647		-0.00646882					YBL066C
YBL067C	-1.1282	-1.27928	-0.83908	14.7422	0.0765862	-0.31457	-1.52725	-0.0130536
YBL068W	0.2626	-0.798366	-0.823677	14.2772	-0.658594	-0.313524	-1.48543	0.0144774
YBL069W	1.0524	-0.0724828	0.0827026	13.8267	0.280035	-0.300251	-0.415375	0.00511994					YBL069W
YBL070C
YBL071C						-0.211788		-0.023972
YBL071C-B						-0.635168		-0.0231366
YBL071W-A	1.0776	0.565597	0.483364	13.2966	0.0725539	-0.448111		-0.00358881
YBL072C	1.002	-0.184425	-0.483985			-0.230423	-5.45943	0.105158
YBL073W
YBL074C	0.0464	-2.53116	-2.35107	15.981	-0.14857	-0.514386		-0.0155378					YBL074C
YBL075C		-4.68038	-3.85726	16.4075		-0.375584		0.0147297
YBL076C	0.5224	0.882839	0.868687	12.3149	0.0376706	-0.389008	-8.49399	0.0443846
YBL077W
YBL078C	0.8441	0.633199	0.442545	13.3029	0.637771	-0.391156	-1.58496	0.00379009
YBL079W	-1.0362	-0.883635	-0.72977	14.3153	-0.669871	-0.89741	2.87355	-0.00626661					YBL079W
YBL080C	-0.489	-3.02327	-3.01159	16.6682	-0.672063	-0.170022		-0.00769088					YBL080C
YBL081W	0.5832	1.14991	-0.239566		0.934036	-0.443117	-1.32193	0.00575007
YBL082C	-0.3263	-1.50635	-1.06492	15.1995	0.234954	-0.516507		-0.00527152					YBL082C
YBL083C	1.716
YBL084C	-0.666	-1.61264	-2.04692		0.195333	-0.50203		-0.0210472
YBL085W	-0.6116	0.146655	-1.1078	14.3975	-0.133145	-0.157186		-0.0140211					YBL085W
YBL086C	0.0749	-1.13924	-1.41504	15.1219	-0.0833504	-0.102931		-0.020084
YBL087C	1.0428	-0.713119	-1.1047		0.750843	-0.329927	-4.94292	0.100934
YBL088C		-2.40354	-2.5649	16.5191	0.160847	-0.365652		-0.0217506					YBL088C
YBL089W	-0.2353	-1.82623	-3.05889	16.4033	0.436318	-0.315568		-0.0227965					YBL089W
YBL090W	0.5551	-1.77103	-0.932361	15.0687	0.266849	-0.454005	-3.16993	-0.0173615
YBL091C	0.5657	0.395063	0.669934	13.0391	0.229707	-0.375584		0.0205966	YBL091C	YBL091C
YBL091C-A	0.1349	-1.07097	0.22404	13.8367	0.655504	-0.23787		-0.010814
YBL092W	2.222	1.39067	1.54052	10.9801	0.171373	-0.604664		0.114347
YBL093C	0.5039	-2.32193	-2.53116	16.2787	0.160847	-0.329927	2.97728	-0.0236514
YBL095W	0.138	-4.15843	-4.01159	17.5865		-0.332984		-0.00798006
YBL096C
YBL097W	-0.4151	-1.09542	-1.074	14.7051	0.955776	0.0276492		-0.0187029					YBL097W
YBL098W	-0.0698	-1.85726	-1.63039	15.1678	-0.118626	-0.357534		-0.00051837					YBL098W
YBL099W	1.5686	1.47923	1.77905	11.2113	0.160847	-0.329927	0.381223	0.090117
YBL100C
YBL101C	-0.8405	0.31034	0.313826	13.5175	0.0433713	-0.979757	-1.58496	-0.0141528					YBL101C
YBL102W	0.0011	-1.73216	-2.27928	15.8799	0.160847	-0.289626	-1.58496	-0.00763341
YBL103C	0.0984	-1.09542	-1.35476	15.0094	0.658933	-0.316542	-1.58496	-0.0058251
YBL104C	-0.9029	-0.790859	-1.47393	14.9008	-0.0170819	-0.222303		-0.0111935					YBL104C
YBL105C	-0.667	-0.32916	-0.365871	13.6584	-0.240042	-0.225573	0.736966	-0.00183678
YBL106C	-0.9403	-0.717857	-2.13924	15.231	0.160847	-0.527061		-0.0114866					YBL106C
YBL107C	-0.0112	-1.51046	-1.44615	15.4545		-0.511197		-0.0351387					YBL107C
YBR001C	-0.588	-0.749038	-0.362158	14.4098	0.704462	-0.280839	1	-0.0152729
YBR002C	-0.1183	-2.64386	-2.24469	16.3345	0.362656	-0.511197		-0.0164678					YBR002C
YBR003W	-0.465	-1.1976	-1.08009	14.885	-0.0101572	-0.473888		-0.00316475
YBR004C	-0.2956	-0.334607	-0.826233	14.5445	0.47609	-0.357534		-0.00436902
YBR005W	-0.382	-1.75633	-1.0862	15.5595	-0.0427524	-0.478088		-0.0260321
YBR006W	0.0632	-0.92139	-2.30757	15.1125	0.960603	-0.352383		0.0223827
YBR007C	-0.4894	-0.588574	-0.671164	14.7236	0.160847	-0.435183	1	-0.0227551			YBR007C	YBR007C	YBR007C
YBR008C		-5.32193		21.0338	-0.380495	-0.382228		0.010373
YBR009C		-1.22769	-1.50635		0.160847	-0.357534	-6.26812	0.108132
YBR010W	2.1895	-1.5187	-1.33279		0.487031	-0.23787		0.0969608
YBR011C	1.8628	2.36821	2.70531		0.126945	-0.362531	-4.14296	0.0845681
YBR012C	-1.4535	-2.5649	-2.85726
YBR013C	-0.3651	0.981122	-0.0232698		0.130484	-0.422782		-0.0333033
YBR014C	0.8301	-1.86775	-0.926865	14.8732	0.160847	-0.31677		-0.00204958
YBR015C	-0.0598	0.849599	0.408168	12.917		-0.346845	1.76553	0.00515132
YBR016W	1.6657	1.584	0.840765	12.9155	0.209049	-0.439698	0.874469	-0.00692162
YBR017C	-0.2889	-0.0174171	-0.584241	14.1563	0.213956	-0.0893956	-3.16993	-0.00992476
YBR018C						-0.313524		0.0134555
YBR019C		-2.81604	-2.21759			-0.527061		0.014					YBR019C
YBR020W						-0.376752		0.0197509
YBR021W	-0.3183	-2.82623	-1.152	15.0364	0.00669583	-0.473552		0.0138853					YBR021W
YBR022W	0.5407	-1.88364	-1.93788	15.3428	0.445167	-0.473856	-3.45943	-0.0187561
YBR023C	-0.7328	-1.13924	-1.5649	15.0713	0.160847	-0.360222		0.00159066					YBR023C
YBR024W	0.2089	-1.07097	-0.662004	14.5275	0.853994	-0.406488	2.87355	-0.00464775
YBR025C	1.2941	0.572405	0.874994	12.0812	0.364879	-0.182758	-5.46766	0.0794855
YBR026C	0.6022	-0.0247367	-0.237864	13.6453	0.41822	0.176061		0.00650514
YBR027C		-4.23786				-0.667777		-0.0329319
YBR028C	-0.5018	-0.878321	-2.00578	15.1524	0.544053	-0.39018		-0.00881152
YBR029C	0.0149	0.589763	0.186501	13.2258	-0.292021	-0.295757		0.00675464
YBR030W	-0.8456	-2.59074	-2.53116	16.037	0.339538	-0.510125	-1.87355	-0.00678189					YBR030W
YBR031W		1.50995	0.984772		0.241955	-0.38379	-6.87365	0.12905				YBR031W
YBR033W			-1.76121			-0.313524		-0.0207514
YBR034C	0.5225	-1.44222	-1.30757	14.8201	0.256403	-0.280839	-3.16993	0.027414
YBR035C	1.1699	-0.403542	0.173767	13.5233	0.0600863	-0.374555	-5.42626	0.0261019
YBR036C	0.2174	0.0313952	-0.907793	14.4162	0.327901	-0.466687	-1.58496	0.00741503
YBR037C	0.389	-0.378944	-1.21759	14.7781	0.244228	-0.271756		-0.010053
YBR038W	-0.0889	1.36625	1.146	12.2411	-0.903864	-0.202031	-1.73697	0.00710005
YBR039W	1.0253	0.894527	0.836732	12.268	0.327168	-0.243646	1.41537	0.0481987
YBR040W		-3.25154			0.160847	-0.345372		-0.0139609
YBR041W	-0.4168	-0.982791	-1.02327	14.4809	-0.101518	-0.421508		0.0103674
YBR042C	-0.4378	-2.39593	-2.1976	15.9723	-0.160061	-0.680888		-0.0122811
YBR043C	-1.3037	-4.92139	-4.75633	18.5926	-0.111087	-0.222303		-0.00774118
YBR044C	-0.9537	-2.96578	-2.32193	16.4484	-0.0709551	-0.390777		-0.0133019					YBR044C
YBR045C		-2.24469	-3.53952			-0.203612		-0.0231092
YBR046C	0.7648	0.117695	0.648926	13.2137	0.484443	-0.313524		0.00785637
YBR047W	0.4067	-2.74662	-2.35845	16.2897	-0.058289	-0.389626		-0.0131581					YBR047W
YBR048W	1.5551	1.8339	1.96125		0.284899	-0.271756	-4.85673	0.104991
YBR049C	0.3138	0.916859	0.8024	12.5338	-0.0639763	-0.315568	-0.917538	-0.000860693
YBR050C	0.5684		-1.14561		0.776032	-0.358106		-0.0159285
YBR051W
YBR052C	0.8388	-0.744197	-0.471929	14.149	0.0798053	-0.297699	-2.96896	0.00609515
YBR053C	0.6369	-0.691989	-1	14.329	-0.308777	-0.406488		-0.00166788
YBR054W	0.3487	-0.564905	-1.09851	12.5541	0.160847	-0.398194	-0.362578	0.0690683	YBR054W			YBR054W
YBR055C	-0.8686	-2.12658	-1.30401	15.4716	0.0870062	-0.724902		-0.0200753					YBR055C
YBR056W	-0.0048	-1.73697	-1.12343	14.6473	0.404193	-0.339779		0.00534041
YBR056W-A	1.1197	-0.349235	-2.45008			-0.3086		-0.0228986
YBR057C	0.1152	-0.446148	-0.72261	14.2107	-1.24607	-0.237121		-0.0209755
YBR058C	-0.1281	-0.150401	-0.846843	14.3904	-0.0848003	-0.298635	-1.58496	-0.00717533
YBR058C-A	1.3324	-1.0145	-0.701342	14.6428	0.160847	-0.235412	-0.641546	-0.0228907
YBR059C	-0.4665	0.343692	0.482332	13.1046	-0.372215	-0.285754		-0.00477756
YBR060C	-0.4295	-0.558517	-0.664288	14.3449	0.0430635	-0.345451	-1.96896	-0.0109436					YBR060C
YBR061C	0.4757	-1.03801	-0.713119	14.3669	0.354996	0.0168545	-4.39232	-0.0126577
YBR062C	0.3118	-1.5649	-1.42663	15.1421	-0.0303308	-0.345372		-0.0119097
YBR063C				21.4211		-0.357534		-0.0213942
YBR065C	-0.4897	-1.54372	-1.37707	15.0429	-0.0199015	-0.240087	1	-0.0302998					YBR065C
YBR066C	0.3779	-1.31833	-0.878321	15.0521	-0.244619	-0.416596		-0.0309702					YBR066C
YBR067C	1.8778	0.649845	0.24123	12.4043	0.552889	-0.208458	-0.392317	0.0989478
YBR068C	0.0534	-1.73697	-1.52699	15.2554	0.787154	-0.202031		0.00805389					YBR068C
YBR069C	-0.1731	-1.191	-1.57777	15.0473	-0.456463	-0.237121	0.836513	0.00635618
YBR070C	-0.4588	-1.4344	-1.31115	15.6867	-0.495259	-0.364251		-0.0171591					YBR070C
YBR071W	0.7453	0.738984	-0.200913	13.6681	0.160847	-0.406488	-1	-0.00985762
YBR072C-A			-1.64386			-0.90647		-0.0224026
YBR072W	1.0488	-1.24127	-0.129734	13.341	0.160847	-0.299871	0.415375	0.0478613
YBR073W	-0.8591	-0.710756	-0.550043	14.3511		-0.396712		-0.0145617					YBR073W
YBR074W	-0.5166	-1.04097	-1.35845	15.0167	-0.215895	-0.523612		-0.0147959
YBR076C-A			-4.68038
YBR076W						-0.102931		-0.0191137					YBR076W
YBR077C	0.1803	-0.467932	-0.720232	14.4281	0.755554	-0.394436	-4.24793	-0.0101542					YBR077C
YBR078W	1.7885	2.39589	1.75574	10.8688	0.573166	-0.469614	1.43699	0.101425
YBR079C	0.4439	0.996389	1.18967	12.0748	0.64213	0.0168545	-5.88264	0.0532898
YBR080C	0.3427	1.05797	0.902267	12.4876	0.308054	-0.538594		0.0120094
YBR081C	-0.8235	-1.37333	-1.03209	14.5368	0.160847	-0.473552	1.73697	-0.0141474					YBR081C
YBR082C	2.0139	1.02715	0.784085	12.3348	0.314997	-0.182758	-0.988859	0.0421886
YBR083W	0.2085	1.16736	0.821302	12.8293	-0.711642	-0.309977	-3.87355	-0.0170559					YBR083W
YBR084C-A	1.4518	0.519039	0.814755		0.317416	-0.313524	-6.74945	0.103522
YBR084W	-0.1569	0.0758749	-0.401635	13.7628	0.100527	-0.450764		0.0243525
YBR085C-A	1.2695	-1.95456	-1.3474	14.9636	0.598148	-0.345451	-1.58496	0.0117319
YBR085W	0.0304	-2.46594	-1.9105	15.3912	-0.0942801	-0.23787	2.87355	0.0231253
YBR086C	-0.4499	0.329985	0.386259	13.1331	0.566312	-0.313575	2.9386	0.00544191
YBR087W	0.0105	-2.64386	-2.64386	16.2866	0.0848751	-0.24152		-0.0090414
YBR088C	2.9512	0.408168	0.280956	13.1517	0.590409	-0.345372		0.0227743
YBR089C-A	2.2551	-0.334607	0.469886			-0.656623	-4.27922	0.0449895
YBR089W
YBR090C						-0.696676		-0.0324921
YBR091C	0.3324	-1.1976	-0.780909	14.963	0.0185303	-0.408029		-0.0511414
YBR092C	0.5778	-0.597278	-0.91866		-0.194361	-0.523529		0.0507973
YBR093C	0.4622	-1.87832	-1.93236		0.510117	-0.47258		0.0640131
YBR094W	-0.1565	-1.41889	-1.37707	14.796	0.105584	-0.102931	-1	-0.000359066
YBR095C	-0.0976	-1.42275	-0.668868	14.8146	-0.0642121	-0.242148		-0.00737527
YBR096W	0.3284	-1.16812	-1.65745	14.925	0.160847	-0.473552	-2.32193	0.0122477
YBR097W	-0.9296	-1.79586	-1.56918	15.2152	0.241734	-0.422799		-0.0182082					YBR097W
YBR098W	-0.0397	-1.33279	-3.35107	15.7127		-0.824921		-0.0343674					YBR098W
YBR101C	0.5455	-1.17788	-0.720232	14.5533	0.573379	-0.223065	-2.58496	-0.00172859					YBR101C
YBR102C	-0.1651	0.41684	0.738984	13.3004	0.104199	-0.374555		-0.0174015					YBR102C
YBR103W	-0.3689	-2.6529	-2.95456	16.6271	0.160847	-0.51518		-0.0209342
YBR104W	0.1155	-2.74662	-2.94342	16.6146	0.264031	-0.243646	-0.263345	-0.00495363
YBR105C	-0.1726	-0.795859	-1.05889	14.7482	0.0512361	-0.320136		-0.00894214
YBR106W	1.1079	-0.541618	-0.746616	13.6088	0.216416	-0.609526	-0.559427	0.0738825
YBR107C	-1.2202	-2.82623	-2.64386		-0.641713	-1.21928		-0.011259
YBR108W	-0.073	0.970117	1.33285	12.7358	0.034641	-0.284438	-4.32193	-0.0080374					YBR108W
YBR109C	1.6203	1.11636	1.08678	12.3734	0.495216	-0.353601	-3.73697	0.0169219
YBR109W-A	-0.8535		-3.35107
YBR110W	-0.514	-1.88364	-2.16488	15.6667	-0.448218	-0.374555		-0.0132034
YBR111C	0.7673	-0.448115	-0.286304	13.6749		-0.746082		0.0248516
YBR111W-A	0.4204	-1.00578	0.137504	14.6644		-0.585214	-4.16993	-0.0242323
YBR112C	0.3955	1.27679	0.702214		0.160847	-0.375584		0.0110968					YBR112C
YBR113W
YBR114W	-0.5663	-1.68038	-0.646112	14.5948	-0.0387665	-0.356819		-0.00641371		YBR114W		YBR114W	YBR114W
YBR115C	0.0424	1.91762	1.41034	11.8887	0.637186	-0.417951	-0.719893	0.021822
YBR117C					0.160847	-0.345372		0.0178853
YBR118W		2.03175	2.19535		0.608345	-0.222303	-6.38559	0.118016
YBR119W	-0.0307	-0.463947	-1.24811	15.0035	-0.31206	-0.425376		-0.0220174			YBR119W	YBR119W
YBR120C	0.5851	-1.19429	-0.086201	14.2663	0.374421	-0.349755	2.58496	-0.0238656
YBR121C	0.8808	-0.32916	-0.380822	13.3354	-0.819983	-0.246458	-1.18442	0.0593926	YBR121C	YBR121C
YBR121C-A
YBR122C	0.3211	-2.12029	-1.65745	15.4439	-0.0602627	-0.659255		0.00443401					YBR122C
YBR123C	0.141	-0.968605	-0.818579	14.3001	0.0867385	-0.374555	-1	-0.0150613			YBR123C		YBR123C
YBR124W
YBR125C	-0.5074	-1.74662	-2.1976	15.5757	0.160847	-0.313524	-2.45943	-0.0103417					YBR125C
YBR126C	1.0925	0.37629	0.182692	13.3259	-0.650084	-0.337633	1.27318	0.0190991
YBR126W-A	2.149	-1.84684	-1.90509			-0.119956		0.0117033
YBR126W-B			-3.96578
YBR127C	1.1897	0.90458	0.859174	12.3086	0.160847	-0.436818	-1.73574	0.0614631
YBR128C	-0.1932	-2.24469	-4.4112		-0.820679	-1.25209	1	-0.0351714					YBR128C
YBR129C	-0.6583	-2.60823	-2.75633	16.2431	-0.112384	-0.67192	-0.584963	-0.0168351
YBR130C	-0.2568	0.668119	0.729444	12.9926	0.0330131	-0.276845		-0.014407					YBR130C
YBR131W	-0.2819	-2.75633	-2.1976	16.2443	0.596165	-0.494212		-0.019561					YBR131W
YBR132C	-0.4962	0.512985	0.91533	12.6486	-0.46302	-0.210108		0.00104283					YBR132C
YBR133C	-1.0731	-1.53533	-1.74662	15.1822	-0.42694	-0.732714		-0.0109633					YBR133C
YBR134W
YBR135W	0.8422	2.07998	-0.477944	13.8515	-0.327373	-0.300584	1.87355	0.00162329
YBR136W	-1.3491	-1.07704	-0.873027	14.583	0.144674	-0.942211		-0.0143985					YBR136W
YBR137W	0.9143	-0.816037	-0.597278	14.2547	1.14168	-0.261895	-1.71627	0.000700485
YBR138C	-0.0865	-2.02327	-1.45799	15.0757	0.160847	-0.408029	-2.32193	-0.0257644					YBR138C
YBR139W	0.2306	0.211635	0.356144	13.2405		-0.2013		-0.00304061
YBR140C	-1.6002	-1.02034	-1.16165	14.5713		-0.295757		-0.0124759					YBR140C
YBR141C	0.0872	-1.02915	-1.12029	15.0243	0.279049	-0.676653		-0.0216781					YBR141C
YBR142W	-0.2099	-0.56918	-0.41889	14.1315	-0.300651	-0.440973	-4.52356	-0.000839529		YBR142W
YBR143C	0.8949	-0.673463	-0.516636	13.7537	0.160847	-0.280346	-4.42626	0.0454817
YBR144C			-1.96578			-0.853241		-0.024801
YBR145W	-0.0742	-2.04692	-1.9885	15.056	0.720462	-0.4922	-1	0.0432575
YBR146W	0.0809	-1.22095	-0.713119	14.4182	-0.0743175	-0.676653	0.415375	-0.00610491
YBR147W	0.4248		-3.17137			-0.681008		-0.0153305
YBR148W	0.3366	-1.91594	-1.28983		-0.114257	-0.254958		-0.0118126			YBR148W
YBR149W	0.6696	0.45628	0.652601	12.8098	-0.310758	-0.427288	-4.74397	0.0203397
YBR150C	-0.8324	-0.614845	-0.24127		-0.633252	-1.26145		-0.0199163					YBR150C
YBR151W	-0.0213	-2.44222	-1.84166	15.6521	0.531079	-0.346957	5.66892	-0.00593382
YBR152W	-0.1457	-1.59074	-0.107803	14.2741	-0.0842759	-0.392546		-0.0176578
YBR153W	-0.685	-3.12029	-3.8997	16.942	0.170603	-0.119956		-0.0316478
YBR154C	1.3176	-1.38458	-0.841663	14.3638	0.426128	-0.290166	-0.267483	0.0224069
YBR155W	0.5165	0.746743	0.994942	12.6323	-0.0248706	-0.371627	-0.67872	0.00294119
YBR156C	-0.5623	-0.136062	0.325386	13.4516	0.0491025	-0.23787		-0.0221545					YBR156C
YBR157C	-0.496	-1.88897	-2.27928	15.6666	0.268877	-0.119956	-2.32193	-0.0234634
YBR158W	-1.0991	-2.41889	-2.53952	16.2338	-0.501615	-0.640907	1.64386	-0.0184899
YBR159W	0.5806	-1.73216	-1.13924	14.6761	0.151499	-0.235412	-2.45943	0.0268614
YBR160W	0.5714	-1.39214	-1.60384	14.9498	0.160847	-0.289237	-1.25376	0.00319976
YBR161W	-0.2261	-1.82623	-2.30045	15.9984	-0.697815	-0.368567		-0.0159056					YBR161W
YBR162C	1.0387	1.57531	1.23143	11.7891	0.160847	-0.345372	-1.39855	0.0602474
YBR162W-A	1.3167	-0.595097	0.136191	13.7483	-0.133051	-0.776947	-4.73697	0.0104428
YBR163W	-1.5202	-3.49005	-3.23786	16.8386	-0.922262	-0.821353		-0.0227303
YBR164C	1.1297	-1.45799	-1.39214	14.8235	0.160847	0.0168545	0.969626	0.0088123
YBR165W	0.2311	-2.80591	-2.21759	16.1096	0.773951	-0.203612		-0.0274053					YBR165W
YBR166C	0.5009	-1.59074	-2.01159	15.5096	-0.532301	-0.222303	-1.87447	-0.00986517					YBR166C
YBR167C	0.3387	-0.411195	-1.14561	14.9202	-0.144841	-0.357803		-0.00487157
YBR168W	-1.0713	-2.52284	-3.26534	17.0504	-0.714622	-0.235412		-0.0273282					YBR168W
YBR169C	-0.0429	0.199123	0.192825	13.0401		-0.240087	-0.584963	0.0127775
YBR170C	0.1063	-0.260152	-0.0365259	14.0521	0.578582	-0.426094		-0.0123066
YBR171W	0.5244	-1.37333	-0.263612	14.1863	0.243761	-0.332984		-0.00306327
YBR172C	-0.0131	-0.926865	-1.03209	14.646	-0.121481	-0.280346		-0.000473889
YBR173C	1.695	0.716332	1.08474	12.4157	-0.155166	-0.227897		0.00045626
YBR174C
YBR175W	0.1658	-3.07097	-3.60823	17.3533	0.123996	-0.287951		-0.0288073					YBR175W
YBR176W	0.1973	-2.24469	-2.52284	15.5839	-0.140259	-0.22276		-0.00389591
YBR177C	0.6383	0.342555	0.169925	13.3574	0.433144	-0.488081		0.0049888
YBR178W
YBR179C	-0.404	-0.897006	-1.49411	14.7855	-0.294629	-0.312481		-0.0118911					YBR179C
YBR180W		-0.655172				-0.378198		-0.00710915
YBR181C		-0.597278	0.27858		-0.621532	-0.440973	-4.59694	0.115531
YBR182C	0.2301	-3.30757	-4.01159	17.0993	0.853994	-0.968041		-0.0168081		YBR182C			YBR182C
YBR182C-A		-1.24127	-0.643856			-1.19823		-0.0215188
YBR183W	-0.7546	-3.39593	-4.18442	16.5996	0.160847	-0.670173	1.58496	-0.00885825					YBR183W
YBR184W	0.1992	-2.46594	-2.04097	16.0663		-0.668271		-0.0295376
YBR185C	0.3664	-0.979942	-0.974262	14.7816	0.038168	-1.16218		-0.00711059
YBR186W			-3.87832			-0.529028		-0.0293444					YBR186W
YBR187W	0.1413	-1.38082	-1.36587	14.9615	0.061474	-0.4739	0.2419	0.0134712
YBR188C	0.9692	-0.878321	-0.45799	14.6058	0.541814	-0.439905	1.58496	-0.0346033					YBR188C
YBR189W	1.949	-0.56918	-0.334607	12.9407	0.614514	-0.291212	-5.54433	0.116269
YBR190W		0.757877	-3.22432
YBR191W	1.725	0.228973	0.105678		0.160847	-0.291212		0.101742
YBR191W-A			-5.50635
YBR192W	-0.1687	-2.48197	-1.80591	15.8558	0.136154	-0.0893956		-0.00985236
YBR193C	0.035	-0.905088	-1.52699	14.5394	-0.804234	-0.509326	-4.32193	-0.000912749					YBR193C
YBR194W	0.158	-2.96578	-1.486	15.1642	0.218778	-0.72175	-2.58496	-0.0131833					YBR194W
YBR195C	-0.0241	-2.24469	-2.84684	16.1668		-0.183228		-0.0145658
YBR196C	1.6002	1.37462	1.03914	11.5048	0.415773	-0.237121	-0.297685	0.102122
YBR196C-A						-0.301038		-0.0106449
YBR197C	-0.4295	0.21661	-0.229382	13.9527	0.0263652	-0.280839		-0.0222952					YBR197C
YBR198C	-0.125	-0.1976	0.21661	13.4268	-0.33163	-0.111621	3.39232	-0.0132043
YBR199W	-0.0458	-2.20423	-1.9771	15.7354	0.692726	-0.383059	0.222392	-0.0190773
YBR200W	-0.1905	-1.0862	-0.897006	14.4717	-0.302438	-0.527061	1.51457	-0.00445267
YBR201C-A	0.583	-0.826233	-1.30757		0.160847	-0.32312		-0.0131779
YBR201W	-0.4039	-2.32193	-3.04692	16.3785	0.584661	-0.394436	2.32193	-0.0246442					YBR201W
YBR202W	-0.217	-0.932361	-1.44222	14.7488	0.158881	-0.265278	-2.16993	0.00590502
YBR203W		-2.24469	-2.22432		0.0511476	-0.537898		-0.00399161	YBR203W	YBR203W
YBR204C	-0.3192	-2.37333	-1.59074	15.7077	-0.371485	-0.579528		-0.0201908					YBR204C
YBR205W	0.4795	-0.818579	-1.20091	14.9287	0.00224148	-0.285054		0.00276604
YBR206W
YBR207W	-0.0899	-2.02327	-2.17788	15.928	0.160847	-0.336348	1.58496	0.00249919
YBR208C	-0.8818	-1.05289	-1.07704	14.5335		-0.345372		0.0192862
YBR209W						-0.986437		-0.0241258					YBR209W
YBR210W	-0.04	-1.1488	-1.80591	15.7821	0.109021	-0.0893956		-0.023579
YBR211C	-0.075	-2.30045	-2.54793	16.1235	-0.745135	-0.346845	-2	-0.0259316					YBR211C
YBR212W	0.0596	1.87381	0.933573	12.3559	-0.0527276	-0.425877		-0.0133228					YBR212W
YBR213W	0.2156	1.17249	0.791606		0.448529	-0.345372		-0.0175227					YBR213W
YBR214W	0.3783	0.378512	-0.0365259	13.343		-0.194136	2.32193	0.00734884					YBR214W
YBR215W	0.0765	-0.529073	-0.0454314	13.6743	-0.621913	-0.44411		-0.0107538
YBR216C	-0.3154	-1.93788	-1.79586	15.5415	0.273631	-0.417951		-0.011692					YBR216C
YBR217W	-0.67	-3.77596	-3.2109	17.9024	-0.879172	-0.134171		-0.0280587
YBR218C	-0.3662	0.959028	0.852798		0.160847	-0.357534	0.493411	0.0490189
YBR219C						-0.630062		-0.0257894
YBR220C	-0.4793	-3.05889	-2.4344	16.5001	-0.718403	-0.412121	1.58496	-0.013891					YBR220C
YBR221C	0.9969	0.313826	-0.0439433	13.0454	0.175392	-0.352383	0.473931	0.0642979
YBR221W-A						-0.991958		-0.0279606					YBR221W-A
YBR222C	0.3983	0.767231	0.652601	12.8556	0.321773	-0.139963		0.0239249
YBR223C	0.0926	-1.24127	-1.00578		-0.715672	-0.568321		-0.0204809					YBR223C
YBR224W		-1.24811
YBR225W	-0.4958	0.197865	-0.531156	13.9727	0.442798	-0.2013		-0.0134393					YBR225W
YBR226C
YBR227C	0.085	-0.334607	-0.177882	13.9967	0.234954	-0.542373		0.00306983
YBR228W	-0.5915	-2.44222	-3.1078	16.994		-0.481485		-0.0269384					YBR228W
YBR229C	-0.4229	0.0114956	-0.21927	13.6272	-0.366234	-0.35463		-0.000352941					YBR229C
YBR230C	0.8082	0.305679	0.9855	12.793	-0.132376	-0.309134		0.0182968
YBR230W-A	1.1165	-1.24127	-0.103147		0.160847	-0.448176	2.87355	-0.0119953
YBR231C	0.29	-0.504305	-0.0923402	14.164	0.0808038	-0.527061		-0.0050195					YBR231C
YBR232C
YBR233W	1.4048	1.02148	-0.125006	13.4206	-0.0498745	-0.285054		-0.00949104					YBR233W
YBR233W-A	0.5282	-1.42275	-1.76121	15.3668	0.125976	-0.134171		-0.0276825
YBR234C	0.597	0.524064	0.7433	12.6207	0.234954	-0.659255	-1	0.018297
YBR235W	-1.0751	-0.878321	-1.49818	14.8954	-0.601729	-0.72524		-0.00633918
YBR236C	-0.0874	-1.26882	-1.34373	14.9949	-0.0936834	-0.575576		-0.00260729
YBR237W	-0.9054	-2.38836	-1.42275	15.6959	-0.441329	-0.729181	-2	-0.0152022				YBR237W	YBR237W
YBR238C	-0.574	1.21723	0.382944	12.9076		-0.511412	0.485427	0.0197977
YBR239C	-0.662	-1.60384	-0.504305		0.11389	-0.407816	1.58496	-0.0123957	YBR239C	YBR239C
YBR240C		-4.23786	-3.73697			-0.449233		-0.0264483					YBR240C
YBR241C	-0.2345	0.757877	-1.04394		-0.409698	-0.256064		0.00510538
YBR242W	0.064	-1.20756	-0.844251	14.4822	1.41361	-0.357534	-0.321929	-0.00584933
YBR243C	-0.2824	-0.968605	-0.841663	14.4982	0.370004	-0.488678		-0.00112473
YBR244W	1.1529	-1.44615	-0.888969	14.5161	0.166817	-0.398194		0.00866572
YBR245C	0.0326	1.49927	1.37851	12.2467		-0.307019		0.00427259			YBR245C		YBR245C
YBR246W	-0.596	-1.47393	-1.65745	15.5622	-0.0223683	-0.299987		-0.0213375					YBR246W
YBR247C	0.63	0.182692	-0.0174171	13.5593	0.395847	-0.376752	-3.45943	0.00942528
YBR248C	0.6042	-0.982791	-1.08314	14.6264	0.160847	-0.26194	-0.753363	0.00676844
YBR249C	1.3482	0.0690147	0.0648829	12.7337	0.523752	-0.298635	-3.6845	0.0832769
YBR250W		-3.4112	-3.87832			-0.524349		-0.0152169					YBR250W
YBR251W	0.4709	-1.96016	-1.64386	15.4404	0.53554	-0.0893956		-0.0090544
YBR252W	1.0034	-0.818579	-0.657445	14.078	-0.0308284	-0.449233		0.030445
YBR253W	-0.4004	-1.81097	-1.76121	15.7069	-0.59744	-0.347475	0.415375	-0.0304475
YBR254C	0.0607	-1.3474	-1.57347	15.2899	-0.118111	-0.211788		-0.0279898
YBR255C-A	0.0089	-0.0724828	0.133564		-0.0576278	-0.233172		0.0111999
YBR255W	-0.7748	-2.31473	-2.11404	15.8667	0.00354026	-0.341588		-0.0256141					YBR255W
YBR256C	-0.2629	-2.191	-1.90509	15.826	0.0172281	-0.360665		0.00509299
YBR257W	0.2863	-1.08314	-0.668868	14.6827	-0.0409556	-0.343482		-0.0306945					YBR257W
YBR258C	0.6421	-1.96016	-0.701342	14.8511	0.177228	-0.345372	1.58496	-0.0130612
YBR259W	-1.1809	-4.44222	-4.87832	17.7685	-0.021475	-0.243646		-0.0188866					YBR259W
YBR260C	-0.4958	-0.117161	-0.386468	13.7534	0.639028	0.176061		-0.00157114					YBR260C
YBR261C	0.5013	0.83754	0.0538064	13.361	0.113471	-0.26206		-0.00118062
YBR262C	0.1305	-1.80591	-2.54793	16.0982	-0.300919	-0.379688		-0.0172866
YBR263W	0.595	1.41738	1.37351	11.9267	-0.167747	-0.31457		0.0470371
YBR264C	0.1509	-1.06492	-1.24469	15.2618	-0.0535634	-0.291721	-2.32193	-0.0403431			YBR264C		YBR264C
YBR265W	0.1146	-0.226004	-0.394032	13.8448	-0.442014	-0.608131	-0.874469	0.00691686
YBR267W	1.4372	-1.16812	-0.54372	14.5864	0.0128904	-0.392546		0.00261342
YBR268W	0.941	-1.63039	-1.07704	15.0792	0.0204557	-0.269107		-0.0233757
YBR269C	1.0168	-0.0846703	1.83309	12.9748	0.408141	-0.367691		-0.0169702
YBR270C		-4.1078	-4.68038	18.5228	0.272964	-0.243136		-0.0283022					YBR270C
YBR271W	-0.4535	-1.93236	-1.78091	15.8443	-0.0779779	-0.393648		-0.0314394
YBR272C	-0.2045	-1.72261	-1.65745	15.48	0.366663	-0.42651		-0.011975					YBR272C
YBR273C	0.3981	-1.02034	-0.556393	14.6004	0.339564	-0.449233		-0.00485247
YBR274W	-0.8575	-2.74662	-2.9771	16.4567	-0.649892	-0.283107	0.847997	-0.00457545
YBR275C	-0.9164	-0.564905	-0.798366	14.552	-0.181343	-0.422175		-0.0224945			YBR275C		YBR275C
YBR276C	-2.0625	-2.39593	-3.27928	16.9408	-0.829552	-0.355446	2.73697	-0.0197904					YBR276C
YBR277C
YBR278W	1.213	-2.52284	-1.56064	15.7342	0.192067	-0.345372		-0.0214505
YBR279W	0.2548	-1.22095	-0.202572	14.1932	0.28969	-0.3086	-4.39232	-0.00307097
YBR280C	-0.2787	-0.739372	-1.89432	15.1487	0.0656627	-0.254958		-0.0118079
YBR281C	-0.2603	-0.736966	-0.554273	14.0715	-0.0578427	-0.356819	-1	0.00340844
YBR282W	0.6717	-1.49005	-1.16812	14.7177	-1.83158	-0.295757	-1.58496	-0.00785151
YBR283C	0.5331	0.380729	-0.0203404	13.0441	-0.297288	-0.448727	3	0.0456242
YBR284W			-2.96578		0.369482	-0.23787		-0.0245554					YBR284W
YBR285W		0.344828	-0.0603973		-0.372671	-0.396075		-0.0163805
YBR286W	0.9293	1.11237	0.822934	12.1808	0.518069	-0.355446		0.0532088
YBR287W	-0.4283	0.253384	-0.579922	13.9586	0.0443325	-0.488678		0.0204001
YBR288C	-0.2765	-1.72738	-1.42663	15.1447	-0.613646	-0.59898		-0.0195934
YBR289W	-0.3095	-0.24127	-0.222633	14.0001	0.788036	-0.291212		-0.0125505
YBR290W	0.4554	-2.34373	-2.45008	16.2201	-0.267723	-0.656623		-0.0273915
YBR291C	-0.4366	-2.20423	-2.27928	15.7597	0.229196	-0.568973		0.00565305					YBR291C
YBR293W	-1.198	-4.71786	-5.64386	19.2896		-0.535323		-0.0238815					YBR293W
YBR294W		-3.81604	-2.81604			-0.289626		-0.00671651					YBR294W
YBR295W	-1.2178	-2.23786	-1.90509	16.1086	-0.21216	-0.312481		0.00353936
YBR296C	0.1012	-2.54793	-2.78588	15.8064	0.742768	-0.313524	2	0.0408751
YBR297W	-0.4043	-1.53116	-1.23107		0.263626	-0.150801		-0.0180154
YBR298C						-0.223065		0.00845219
YBR301W						-0.2013		0.10821
YCL001W	0.7723	-1.30401	-1.07097	14.5523	0.601643	-0.0582784	-2.6477	0.0141195
YCL001W-A						-0.0893956		-0.0149879
YCL001W-B						-0.574085		-0.0533052
YCL002C	-1.6149	-4.23786	-3.59074	17.5613	0.0154483	-0.614649		-0.0299947
YCL004W	-0.9224	-1.24127	-1.64386		-0.340633	-0.404869		-0.0143291					YCL004W
YCL005W	-0.8059	-2.38082	-3.699	16.847	0.217709	-0.394436	-2	-0.0219222
YCL005W-A	2.4263	0.0635029	0.405992	13.9284	0.219037	-0.390064		0.0126211
YCL007C
YCL008C	-0.4391	0.293959	-0.706041	14.0249	-0.106619	-0.26206		-0.0147514
YCL009C	0.6547	2.15445	1.85798	11.567	0.208703	-0.513446		0.0424095
YCL010C	-0.9807	-2.01742	-2.20423	15.8569	0.118455	-0.261895		-0.0133839
YCL011C	-0.0544	-1.5951	-1.33643	15.0254	-0.465461	-0.0826235	-5.87365	0.00593785
YCL012C	0.1109	-0.12658	0.862352		-0.102329	-0.390777		-0.00732335
YCL014W	-0.8513	1.28806	0.926759	12.6193	-0.180985	-0.528172		-0.0131459
YCL016C	-0.224	-3.55639	-3.13289	17.2575	0.18572	-0.481485		-0.0161594					YCL016C
YCL017C	0.3845	1.00576	0.638769	12.7497	0.334693	-0.411522	0.362578	0.0320987
YCL023C
YCL024W	-0.4704	-1.09542	-1.02327	14.9099	-0.161441	-0.414231		-0.0217045				YCL024W
YCL025C	-0.053	-1.02915	-1.50226	14.8362	0.403979	-0.360665	-2.41537	0.0402268
YCL026C-A	0.2204	-2.82623	-1.22769		0.748633	-0.235412		0.0509153
YCL026C-B	1.1602	2.34113	1.73509		-0.615682	-0.28715	-1.58496	0.0572361
YCL027W	-0.1061	-0.603841	-1.23107	14.9805	0.456785	-0.398194		-0.0249627	YCL027W	YCL027W
YCL028W	1.4814	1.64293	1.23327	12.0858	0.475005	-0.448111	-2.66297	0.0243811
YCL029C	-0.1603	-0.788365	-1.03505	14.7117	-0.561776	-0.358154		-0.0136185
YCL030C	0.6345	-0.0203404	-0.011588	13.3977	-0.345423	-0.473552		0.0416719
YCL031C	0.2533	-2.1976	-2.13289	15.7468	-0.101518	-0.635168	-0.893848	-0.0136505
YCL032W	-0.3015	-2.45008	-3.1078	16.5185	0.789455	-0.535323	-2.32193	-0.0147094					YCL032W
YCL033C	0.5845	-0.537424	-0.92139	14.4056		-0.345372		-0.00668914
YCL034W	0.1495	-1.45403	-1.53952	15.5171	0.449306	-0.28063	1.32193	-0.0163435
YCL035C	1.6991	0.539035	0.710173	12.9385	-0.021475	-0.345372	-3.32193	0.0206969
YCL036W	-0.8921	-4.44222	-4.79586	18.2862	-1.03336	-0.639185		-0.0223859					YCL036W
YCL037C	1.4462	3.28392	2.92543		-0.477502	-0.351578	-0.796467	0.0426395
YCL038C	-0.5634	-1.82623	-2.4112	15.6148	0.310965	-0.170022		-0.00651187					YCL038C
YCL039W	-0.3433	-2.13924	-1.49005	14.509	0.420141	-0.208458		-0.00774161					YCL039W
YCL040W	0.7029	-0.997117	-0.577767		0.249579	0.176061		0.0204443
YCL041C		-3.81604	-1.22769
YCL042W	4.4301		-2.45799		0.160847	-0.313524		-0.0419683			YCL042W
YCL043C	1.229	1.64662	1.66948	11.4278	0.534634	-0.378922		0.0683909
YCL044C	0.3643	0.861558	0.355016	12.8543	0.0886502	-0.271756		-0.00402564
YCL045C	0.7215	0.478195	0.49774	13.1095	-0.386229	-0.271833		-0.00250644
YCL046W
YCL047C	0.1007	-1.84166	-2.32193	15.9179	0.351837	-0.376668		-0.0221489
YCL049C	-0.4393	-2.92139	-1.77103	15.9543	0.218005	-0.518198		-0.00459427
YCL050C	1.5091	1.44943	1.60881	11.6506	0.160847	-0.237121	-0.588937	0.0395086
YCL051W	-0.7228	-0.274041	-0.78339	14.1872	-0.231373	-0.51518	-1.58496	-0.0176691
YCL052C	-0.2986	-3.12029	-3.09542	16.556	-0.158249	-0.390064	-0.736966	-0.0143121
YCL054W	0.3295	-0.823677	-0.242977	13.8088	0.296491	-0.313524		0.0195188					YCL054W
YCL055W	0.1752	-1.79086	-2.34373	15.6574	-0.056045	-0.102931	-2.58496	-0.00376743
YCL056C	-1.6813	-3.8365	-1.95456	16.69	-0.206878	-1.0559		-0.0410433
YCL057C-A	1.525	0.0799754	-0.524915	13.3429	0.363421	-0.358154	-7.14975	0.0192588
YCL057W	-0.0876	0.74932	0.962734	12.5486		-0.328252		0.00807608
YCL058C		-3.25154				-0.357534		0.0115792
YCL059C	0.6977	-0.971431	-0.541618	14.2382	0.309614	-0.299762	-4.96896	0.0103724
YCL061C	-0.6028	-0.132894	0.178874	13.4429	0.124479	-0.417326		-0.0189342
YCL063W	-0.8614	-0.182786	-0.744197	14.835	0.315183	-0.72524		-0.0157493					YCL063W
YCL064C	1.2578	-0.473931	-0.351074	13.903	0.037659	-0.429444	-3.36923	0.00295123
YCL073C						-0.704726		-0.00952926					YCL073C
YCR001W						-0.345451		-0.0307196
YCR002C	0.5817	-0.164884	0.194087	13.432	0.257839	-0.404869	-1.58496	0.00458626
YCR003W	0.7961	-1.96578	-1.84684	15.2652	0.388223	-0.208846		-0.00420502					YCR003W
YCR004C	1.1861	0.146655	0.451013	13.078	0.810191	-0.111621	0.694446	0.0338498
YCR005C	0.1638	-3.49005	-3.8997	17.337	0.458098	-0.375584		0.0117988
YCR007C	-0.1415	-1.89432	-1.87832			-1.31767		-0.0150211
YCR008W	-1.3836	-1.58641	-0.937878	14.5324	0.471001	-0.619817	0.485427	-0.008171
YCR009C	0.7561	-0.703689	-0.751465	14.249	0.160847	0.176061	-4.17922	0.0121276
YCR010C			-2.22432			-0.309134		0.038419
YCR011C	-0.2629	-1.15843	-1.37707	15.0232	0.160847	-0.134171	1.58496	-0.0104296					YCR011C
YCR012W	3.2788	1.14731	1.27679	11.2668	0.853994	-0.23787	-1.94419	0.12563
YCR013C		-3.55639	-2.64386
YCR014C			-6.96578	18.5741		-0.767751		-0.0142071
YCR015C	-0.2897	-2.09542	-2.23786	15.7836	-0.419738	-0.529028		-0.0151042					YCR015C
YCR016W	0.633	-0.907793	0.015783	14.0658	0.418947	-0.640907		-0.0119405				YCR016W	YCR016W
YCR017C	-0.7142	-0.24127	-0.547932	14.1072	0.381615	-0.315264		0.00567572					YCR017C
YCR018C	0.2218	-2.49818	-1.84684	15.8158		-0.404869		-0.0218597
YCR018C-A			-1.96578
YCR019W	-0.5762	-2.07097	-3.12029	16.0264	0.597564	-0.371612		-0.0240913
YCR020C-A	0.2396	-1.47794	-1.58208	15.1857	0.00759062	-0.466687		0.00259547
YCR020W-B	0.7813	-1.26882	-0.496142	14.9004	-0.23614	-0.821353		-0.0298504
YCR021C	-0.4853	-1.50635	-1.76121		0.617084	-0.461258		0.032453
YCR022C		-2.24469				-0.618301		-0.0300717
YCR023C	-1.2699	-2.01159	-2.59946	15.8517	-0.167658	-0.119956		-0.00863502
YCR024C	-0.3724	-0.336428	-0.541618	14.4361		-0.589032		-0.00978085
YCR024C-A	1.9913	1.99494	2.35896	10.7574	-0.171007	-0.642558		0.0940481
YCR024C-B			-6.96578	20.9146		-0.233172		-0.0112082
YCR026C	-0.4366	-1.73697	-1.34373	15.2655	0.513668	-0.508825	1.32193	-0.0225035					YCR026C
YCR027C	-0.1765	-1.62149	-1.16165	15.2154	-0.244619	-0.179575	3.16993	-0.0278532					YCR027C
YCR028C	-0.4376	-0.8863	-1.87303	15.5173	-0.605276	-0.256064		-0.00531829
YCR028C-A	1.8281	0.773152	1.07451	12.0745	0.481105	-0.599899	-1.87355	0.0452494
YCR030C	-0.0556	0.680774	0.796598	12.6676	0.0561759	-0.821597	-0.736966	0.00891286					YCR030C
YCR031C	1.8063	1.45943	1.28688		0.553101	-0.609526	-4.36166	0.120695
YCR032W	-1.287	-2.32916	-1.91594	15.9036	-0.116364	-0.494212		-0.0241228					YCR032W
YCR033W	-1.164	-0.905088	-0.58208	14.4394	0.63085	-0.341588	2	-0.0187849		YCR033W		YCR033W
YCR034W	0.489	0.480265	-0.0892673	13.0821	0.132649	-0.319604	-1.58496	0.0303001
YCR035C	0.2772	-2.34373	-1.96578	15.7438	-0.219707	-0.44411		-0.0033247					YCR035C
YCR036W	0.0753	-2.01742	-1.57777	15.4869	0.355643	-0.183228		0.00869271
YCR037C	-1.2788	-2.60823	-3.64386	16.947	-0.354116	-0.38379		0.00714868
YCR038C	-0.4967	-3.14561	-3.52284			-0.246458		-0.0170544					YCR038C
YCR042C	-0.5221	-1.21759	-1.11092	14.9474	-0.341266	-0.585167		-0.0138925					YCR042C
YCR043C	0.4392	-0.552156	-0.384584	14.0983	0.00306607	-0.408029		-0.0102782
YCR044C	-0.5236	-1.84166	-2.21759	15.8849	0.619475	-0.389008		-0.0100475
YCR045C			-2.22432			-0.543246		-0.00267996
YCR046C	0.178	0.427606	0.649845	13.4754	-0.308669	-0.391555		0.00137894
YCR047C	1.7669	-1.95456	-1.63487	15.7823	0.096308	-0.280839	1	-0.0231364				YCR047C
YCR048W	0.3848	0.173767	-1.00868	14.8069	0.393178	0.0462008		-0.00550286
YCR049C
YCR050C						-0.691194		-0.0268792
YCR051W	0.7681	-0.321928	0.171207	13.8065	0.00746625	-0.230423		0.0110559
YCR052W	0.0053	-0.0724828	-0.101598	13.8932	0.242427	-0.202031	1.74397	-0.00668931
YCR053W	1.1959	1.24914	1.43082	11.5999	-0.0523655	-0.528172		0.0594762
YCR054C	-0.0496	-1.76611	-1.75633	15.4018	0.971777	-0.32312	-2.58496	-0.00938221
YCR057C	-0.2677	-0.386468	-1.25154	14.554	-0.46529	-0.511003	3.87355	0.00174126
YCR059C	-0.6458	-1.18771	-2.39593	15.7459	-0.368876	-0.941301		0.0144491
YCR060W	0.0975	-1.486	-1.67116	15.2293	-0.0466984	-0.539557		-0.02157
YCR061W	0.4844		1.75489	11.7499	0.160847	-0.390064		0.00349542
YCR063W	1.4862	1.26123	0.481299		0.163219	-0.316767		-0.00627059
YCR064C		-3.55639
YCR065W	-0.4509	1.17313	0.637842	12.7387	0.766982	-0.403819	0.736966	-0.00708701
YCR066W	-0.1935	-2.39593	-3.38082	16.3802	0.419028	-0.497069		-0.0176262					YCR066W
YCR067C	-0.236	0.39835	0.00288251	13.6579	-0.251398	-0.329927	-2.58496	-0.00268974
YCR068W	-0.7597	-0.242977	-0.207561		0.184944	-0.9046		-0.00428872
YCR069W	-0.0076	0.974529	0.580145	12.8176	-0.213847	-0.194136	0.714934	0.0138266
YCR071C	0.3563	-1.04394	0.108357	14.1483	0.0918536	-0.208846		-0.0228989
YCR072C	0.4851	-0.657445	-1.23107	14.7183	0.648816	-0.181802		0.00375376
YCR073C	-0.9937	-3.81604	-2.95456	16.6488	-0.964505	-0.374555		-0.0125837					YCR073C
YCR073W-A	0.4372	0.612588	0.918386	13.0461	-0.246036	-0.22276		-0.00414205					YCR073W-A
YCR075C	-0.6855	-3.03505	-2.14561	16.3171	0.43646	-0.404583		-0.0260002
YCR075W-A	0.6871	1.63273	0.314986	13.1025		-0.183228		0.00844732
YCR076C	0.0749	-1.486	-1.93788	15.4342		-0.23787		-0.0222302
YCR077C	-0.0067	1.07382	0.753605	12.6353	0.373973	-0.271833	-4.39232	0.0168422
YCR079W	-1.0673		-3.27928	17.9557	-0.411969	-0.636678		-0.0218791					YCR079W
YCR081W	-0.7134	-1.46594	-1.09851	14.691		-0.573905		-0.0129653					YCR081W
YCR082W	0.0458	-0.340075	-0.340075	14.1648	-0.0385695	-0.586284		-0.00521213					YCR082W
YCR083W	0.2677	-0.00433459	-0.187707	13.8944	0.376879	-0.666056	-1.58496	-0.00461169
YCR084C	-0.0054	1.88947	0.997834	12.2195	0.160847	-0.332984	1.79355	0.018889
YCR085W		-2.24469	1.94486			-0.90353		-0.0222949
YCR086W	0.5217	-0.979942	0.149259	13.9901	1.77028	-0.404583		-0.0322213
YCR087C-A		-0.161653	0.183963	13.9102	0.530453	-0.314744		-0.010938
YCR087W
YCR088W	1.3817	3.21164	3.56084		-0.00484758	-0.3086	-3.45943	0.0319951
YCR089W		-2.35845	-1.37707	15.3681	0.00178182	-0.514386		0.00174435					YCR089W
YCR090C	0.317	-2.38836	-2.17788	15.711	-0.168457	-0.415265	-4	-0.0155646
YCR091W	-0.3535	-1.98279	-2.59074			-0.402721		-0.0193803					YCR091W
YCR092C	-0.5631	-1.27928	-1.08009	14.7462	0.423695	-0.280346		-0.0228476			YCR092C		YCR092C
YCR093W	-0.7228	1.10635	1.21599	12.4826	-0.03204	-0.616961		0.00237722
YCR094W	-0.1924	0.0100637	0.041243	13.701	-0.062297	-0.727751		-0.0181954
YCR095C	-0.5118	-3.25154	-2.40354	16.3078	0.469148	-0.422782		-0.0308405
YCR097W	0.4449	-2.20423	-1.1488	15.3498	0.216665	-0.194136		-0.0268979
YCR098C		-3.32193	-5.05889	17.5677		-0.345372		0.016105					YCR098C
YCR101C	-0.1131	-0.826233	-1.71312			-0.285054		-0.030059
YCR102C					0.320274	-0.425376		0.0289481
YCR105W	0.2749	-1.82623	-3.55639			-0.345372		0.0185407
YCR106W	-1.0097	-3.05889	-2.52284	16.1988	-1.01832	-0.800142		-0.0196037
YCR107W						-0.317768		0.000698013
YCR108C						-0.576118		-0.00545431
YDL001W	0.0709	-1.699	-1.85726	15.5286	0.400396	-0.243646	-3.16993	-0.0154061
YDL002C	0.4766	-2.07704	-1.67577	15.9057	0.25801	-0.235412	-0.2419	-0.0322021
YDL003W	0.2267	-1.28983	-1.0862	14.9368	0.562083	-0.363065	-0.823122	-0.0124718
YDL004W	1.097	0.518031	0.741575	12.6271	0.657283	-0.51518	-2.42321	0.0315927
YDL005C	-0.156	-0.657445	-0.768568	14.3194	0.00723506	-0.435183		-0.00430846
YDL006W	0.0641	-1.56918	-1.90509	15.5482	-0.937766	-0.301038	4.16993	-0.020152					YDL006W
YDL007W	0.9822	-0.780909	-0.307573	14.1045	0.713847	-0.208458	-2.18763	-0.00149943				YDL007W
YDL008W	-0.1037	-1.13606	-1.87832	15.1616		-0.357534		-0.00387336
YDL009C						-0.443117		-0.00984965
YDL010W	1.8793	-0.621488	-0.176251	13.9361	0.491566	-0.261895		-0.019213					YDL010W
YDL011C
YDL012C	1.8742	1.28155	0.290424	13.3065	0.346783	-0.639707		0.000758344
YDL013W	-0.7532	-3.662	-3	16.8112	1.03632	-0.239935		-0.0214403			YDL013W		YDL013W
YDL014W	1.968	0.967169	0.889863	11.7981	-0.0940457	-0.353818	-1.57135	0.0915633
YDL015C	0.7264	-0.823677	-0.334607	13.7013	0.160847	-0.374555		0.0187899
YDL016C
YDL017W	0.1646	-2.08927	-1.5187	15.4403	0.266695	-0.422782		-0.0163582
YDL018C	0.1175	-1.4112	-1.21424	14.7997	-0.0904679	-0.394824		-0.0142411
YDL019C	-0.6008	-0.407364	0.166073	13.5678	-0.31823	-0.22276	1.37851	-0.00596029					YDL019C
YDL020C	-0.0962	-0.531156	-1.21424	14.7061	-0.206004	-0.31457	-1	-0.015318					YDL020C
YDL021W	-0.0192	-2.14561	-3.96578	16.3727	-0.0283955	-0.23787		-0.00214241
YDL022W	2.0811	1.25096	1.84679	11.3966	0.160847	-0.0893956	-1	0.0749496					YDL022W
YDL023C
YDL024C		-2.81604				-0.300251		-0.0139932					YDL024C
YDL025C	-0.462	-2.48197	-1.96016	15.6277	0.160847	-0.488979	1.22239	-0.00519802
YDL026W
YDL027C	0.0748	-2.46594	-2.48197	15.6788	-1.9186	-0.345372		-0.0231545
YDL028C	-0.8171	-1.00868	-0.940645	14.7778	0.121626	-0.24152		-0.0281736					YDL028C
YDL029W	0.3419	-1.71312	-1.58208	14.9605	0.495308	-0.329927	-2.87355	0.0208609
YDL030W	-0.1874	-2.59946	-2.55639	16.0975	0.0493726	-0.59326	0.736966	-0.0170102	YDL030W
YDL031W	-0.0586	-0.614845	0.128293	13.5803	0.0941551	-0.289626		0.00896166					YDL031W
YDL032W
YDL033C	0.0035	-1.38082	-2.85726	16.3885	-1.22545	-0.32312		-0.0107338					YDL033C
YDL034W
YDL035C	-0.6802	-2.07097	-1.32554	15.0945	-0.478233	-0.398194		-0.0253024					YDL035C
YDL036C	-0.5482	-2.49818	-1.45403	15.6431		-0.559794		-0.0193048			YDL036C
YDL039C			-7.15843			-0.614579		0.022182
YDL040C	0.1299	0.636915	1.0697	12.5577	-0.202856	-0.426094	-3.35624	0.00738927
YDL041W
YDL042C	0.4497	-0.323733	-0.940645	14.2467	-0.631735	-1.09602		-0.0072886
YDL043C	0.7652	-1.1078	-0.844251	14.5012	-0.210217	-0.398194		-0.00945094
YDL044C	-0.2451	-2.86775	-2.7084	16.0912	-0.0781453	-0.2013	-1.58496	-0.0135385
YDL045C	-0.0059	-1.63039	-2.17788	15.6182	0.160847	-0.22276	0.137535	-0.0117308					YDL045C
YDL045W-A	0.9527	1.7583	0.355016	13.5618	0.0407022	-0.568321	-3.58496	-0.0148637
YDL046W	0.8876	0.868687	0.537048	12.9496	-0.43321	-0.349755	1.9386	0.0340994
YDL047W	0.1824	-0.394032	-0.268817	14.1505	0.160847	-0.32312	0.85562	-0.00222842
YDL048C	0.3354	-1.24127	-3.49005			-0.708028		-0.0071564					YDL048C
YDL049C	0.2152	-4.03505	-1.90509		-0.33559	-0.723239		-0.00620316					YDL049C
YDL050C
YDL051W	1.9228	-0.994241	-0.537424	14.2356	0.471001	-0.435183	-3.44394	0.0236233				YDL051W
YDL052C	0.2284	0.87342	0.634129	12.7545	0.389105	-0.280839		0.026961
YDL053C	0.72	-0.537424	0.183963	13.5511	0.3545	-0.221248	1.9386	-0.0063057
YDL054C	-0.078	-1.1047	-2.32916	15.0203	-0.109886	-0.356819		-0.0189337					YDL054C
YDL055C	1.6631	-0.027675	0.164786	12.571	0.160847	-0.375584	-0.87717	0.0928981
YDL056W	-0.5253	-1.5187	-0.915936	14.8352	0.779886	-0.210108	1	-0.0133485					YDL056W
YDL057W	0.269	-2.08927	-2.38082	15.4612	0.387374	-0.38379		-0.0220364					YDL057W
YDL058W	-0.5557	0.312665	0.984042	12.8586	0.359297	0.0462008	-2.58496	-0.00626078					YDL058W
YDL059C	0.0556	-1.9771	-2.41889	16.1016	0.160847	-0.280839	1	-0.0170433					YDL059C
YDL060W	0.0398	-1.56064	-1.26534	14.9829	0.362516	-0.343482		0.00455982
YDL061C	3.4031	1.31383	1.28924		0.705148	-0.230423	-4.64386	0.0881907
YDL062W
YDL063C	0.264	-0.720232	-1.25154	14.6582	0.308656	-0.246458	-2.45943	-0.0217984					YDL063C
YDL064W	1.0161	1.07998	1.38571	12.3587	-0.377783	-0.394436	-5.45943	0.0015054
YDL065C	0.8148	-0.92139	-0.136062	14.1636	-1.16091	-0.435183	-1.22239	-0.0185525
YDL066W	0.6445	1.52356	1.54102	11.7202	0.116727	-0.284438	-3.16993	0.0481069
YDL067C	1.8266	0.469886	0.751892	12.8445	0.160847	-0.291532	-1.28957	0.0371181
YDL068W			-1.23447
YDL069C	-0.0664	-2.96578	-2.23107	16.0311		-0.390373		-0.0304696					YDL069C
YDL070W	-0.5253	-1.20423	-0.913216	14.4696	-0.7429	-0.614579		-0.01233
YDL071C			-1.64837
YDL072C	0.6086	-0.438307	-0.696658	14.457	0.160847	-0.379688		0.0137003
YDL073W	-1.4019	-3.30757	-2.9105	16.6192	-0.339929	-0.424594	1.37851	-0.02053					YDL073W
YDL074C	-0.6235	-1.61706	-1.54372	15.4355	0.0335071	-0.306962	1.22239	-0.0190085					YDL074C
YDL075W	2.0242	1.10367	1.18777	11.7112	0.389798	-0.375584	-7.6199	0.105622
YDL076C	0.0412	-2.68966	-2.68966	16.2346	0.615583	-0.237121	-2	-0.0224006
YDL077C	-0.7574	-1.89432	-1.73697	15.349	0.72954	-0.640907		-0.0123614					YDL077C
YDL078C	0.8462	-1.03505	-0.888969	14.4996	0.160847	-0.222303	-2.47934	0.0118596
YDL079C					0.471001	-0.233172		-0.0101284					YDL079C
YDL080C	-1.033	-3.59074	-4.64386	17.6524	0.213858	-0.269107	1	-0.0207339					YDL080C
YDL081C	1.9823	-0.403542	0.102994	12.5661	0.160847	-0.235412	-1.39578	0.12187
YDL082W	1.9037	0.84318	1.1447		-0.49308	-0.353109	-3.84132	0.100525
YDL083C	1.6543	0.640621	0.35727		0.604778	0.176061	-5.37638	0.115554
YDL084W	1.0409	-0.15682	-0.352916	13.2433	0.412161	-0.26206	-0.842974	0.0528053
YDL085C-A	1.5894	-0.182786	1.08882	12.729	0.392176	-0.32312	-1.14296	0.0320524
YDL085W						-0.508825		0.00316508
YDL086C-A		-1.23786
YDL086W	1.4203	-0.586406	-0.41889	13.8983		-0.23787		0.0196937
YDL087C	-0.1833	-0.411195	-0.703689	14.7772	0.380939	-0.343482		-0.0268956					YDL087C
YDL088C	-0.4107	-0.351074	-1.21424	14.5207	0.0867385	-0.317768	0.321929	-0.0105057
YDL089W	-0.5784	-1.42275	-0.382702	14.0749	-0.37996	-0.406488	2	-0.0147722					YDL089W
YDL090C	-0.3294	-2.77596	-1.8365	15.8065		-0.886674		-0.0126407					YDL090C
YDL091C	-0.3507	-1.72738	-1.72261	15.5596	-0.19499	-0.222303		-0.0143578
YDL092W	0.8845	-1.02621	-1.12029	14.7484	0.232776	-0.23787		-0.0129449		YDL092W		YDL092W
YDL093W	-0.0976	-0.272297	-0.766112	14.2004	0.337753	-0.0893956		0.00187872					YDL093W
YDL094C
YDL095W	0.7686	0.836732	0.125651	13.1002	0.807474	-0.503403	-0.514573	0.0308023
YDL096C
YDL097C	0.7711	0.31034	0.588805	13.102	0.263308	-0.585167	-1.76553	-0.00251056
YDL098C	-0.3122	-1.94342	-1.06492	15.2515		-0.589032		-0.0299272					YDL098C
YDL099W	0.8702	-0.295128	0.369606	13.5036	0.277633	-0.163315	-2.52535	-0.0154095				YDL099W
YDL100C	1.014	-0.424688	-0.475936	13.721	0.40081	-0.203612	-4.32193	0.0381795
YDL101C	-0.1909	-1.33279	-1.21424	14.8254	0.160847	-0.269107		-0.010584
YDL102W	0.0079	-0.0969617	0.15056	13.4482	0.641213	-0.370451	-2.24793	0.00371681					YDL102W
YDL103C	0.6615	0.0538064	-0.0908029	13.4603	0.063208	-0.227897	1.32193	0.00682604
YDL104C	-0.3092	-2.44222	-2.34373	16.1726	-0.388513	-0.406863		-0.0225206					YDL104C
YDL105W	-0.4321	-0.579922	-0.831358	14.6623	0.805204	-0.391156		-0.0121032
YDL106C	0.2125	1.08066	0.91533	12.8246	-0.466549	-0.613906		-0.0167622					YDL106C
YDL107W	-0.2325	-2.75633	-2.74662	16.2542	0.310544	-0.357534		-0.0290148
YDL108W	0.0603	-1.84684	-2.11404	16.0437	-0.343043	-0.569795		-0.0192405
YDL109C		-2.82623	-4.47393			-0.538548		-0.0101213					YDL109C
YDL110C	0.8869	-1.0499	-0.592919	14.376	0.912263	-0.179575	-2.87355	0.000814194
YDL111C	-0.1183	-0.788365	-0.971431	14.2951	0.203406	-0.63082		-0.015575					YDL111C
YDL112W	-0.5107	-0.169745	-0.100051	13.827	0.602679	-0.404583	-0.63743	-0.0113932
YDL113C	-0.5659	-2.1078	-1.79586	15.3133	0.37707	-0.353109		-0.0104287					YDL113C
YDL114W						-0.203612		-0.0296638
YDL115C	0.4761	-2.07704	-1.76121	15.8253	0.044071	-0.814139		-0.0269568
YDL116W	-0.306	-0.907793	-1.31833	14.8721	0.530481	-0.461258	-1.87447	-0.00506521
YDL117W	-0.8835	-1.57347	-1.44615	15.2806	0.395325	-0.488979		-0.0137024					YDL117W
YDL119C	1.3103	-2.95456	-3	16.5073		-0.540733		-0.0231088
YDL120W	0.2887	-0.199255	-0.131313	13.8908	0.160847	-0.271833	-1.67138	-0.0256021
YDL121C	0.3447	-1.02327	-1.34008	14.7425	-0.321755	-0.592928		-0.0094695
YDL122W	-0.5682	-1.56918	-1.18442	14.6761		-1.01415		0.00195394
YDL123W	0.1242	-0.880976	-0.878321		-0.0450594	-0.4922		-0.00251657
YDL124W	0.8859	0.283329	0.614474	13.07	0.629028	-0.181802	-0.245112	0.0159494
YDL125C	1.4249	0.273814	-0.131313	13.4286		-0.525245	1	0.0282841
YDL126C	1.1192	0.742437	0.847997	12.5241	0.579825	-0.356819	-3.71344	0.0466158
YDL127W	-0.2938	-0.242977	-1.26882	14.6525	0.160847	-0.271756		-0.0138354					YDL127W
YDL128W	0.014	-0.41889	-0.741783	14.2475	0.416193	-0.2013	-2	0.0159126
YDL129W	-0.4946	-3.35107	-2.24469	16.6778	-0.0510539	-0.560192	-1.13754	-0.0241404
YDL130W	1.3894	0.474047	0.733788	12.1134	0.619154	-0.347475	-4.86964	0.122972
YDL130W-A	1.5918	-0.163268	0.319618	13.6266	-0.335133	-0.315568	-1.58496	-0.000901858
YDL131W	1.0352	1.27798	0.80653		-0.0652082	-0.425376	-2	0.0446907
YDL132W	-0.2973	-0.867752	-0.897006	14.3622	1.04505	-0.32221	-2.12384	-0.00589676
YDL133C-A		-0.0409718	2.26243		-0.0765762	-0.470185		0.0437441	YDL133C-A	YDL133C-A
YDL133W	-0.9599	-3.03505	-3.52284	16.866	0.189975	-0.523254		-0.0121488
YDL134C	0.1351	-1.63039	-2.72738		0.160847	-0.375584	1.8213	-0.0105241
YDL135C	1.2095	0.0186342	0.543001	13.2055	-0.461349	-0.473552	-3.28542	0.00602883
YDL136W		0.149259	0.0989585		0.160847	-0.237121	-7.74636	0.105807
YDL137W	1.0921	-0.608232	-0.696658		0.160847	-0.271756	-4.34577	0.0584197
YDL138W	-1.2967	-2.82623	-2.88897	17.0602	-0.847382	-0.982879		-0.00581769					YDL138W
YDL139C	-0.0013	-1.24127	-0.244685	14.2287	0.272859	-0.436635		-0.0251943					YDL139C
YDL140C	-0.2469	1.93847	1.63552	11.7334	-1.78506	-0.291532	3.41537	0.0217264
YDL141W	-0.4343	0.512985	0.493647	13.3129	-0.318727	-0.376668	-0.115477	-0.00128767
YDL142C	-0.3287	-2.24469	-2.60823	16.3318	0.0986042	-0.60729		-0.034496					YDL142C
YDL143W	0.3636	-0.641604	-0.471929	13.9256	0.226598	-0.418934		0.0309714
YDL144C	-0.0797	-1.51457	-1.4112	15.1607	0.11335	-0.380085		-0.000231039
YDL145C	-0.0128	0.789938	0.753605	12.5606	0.478814	0.0168545	2.92566	0.0255193					YDL145C
YDL146W	-0.9598	-2.92139	-2.2109	15.6219	-0.232913	-0.697448		-0.00427714
YDL147W	0.7564	-1.22769	-0.401635	14.3047	-0.37815	-0.419275	-4.56986	-0.00475978
YDL148C	0.3542	-0.356606	-0.107803	13.7982	-0.30197	-0.610951	-1.16993	0.00574893			YDL148C
YDL149W	-0.3667	-0.657445	-0.182786	14.0037	1.25946	-0.536641		-0.0175048					YDL149W
YDL150W	1.1677	-1.53952	-1.04097	14.8588	0.0399646	-0.25606		-0.00231165					YDL150W
YDL151C
YDL152W
YDL153C	1.3308	-1.31473	-0.751465	14.5422	0.0515396	-0.309134		0.0103537				YDL153C
YDL154W		-5.87832	-6.50635	18.6937		-0.509326		-0.020911
YDL155W	-0.6178	-2.13924	-2.27928	15.8111	-0.0398242	-0.527061	2.96347	-0.0118974					YDL155W
YDL156W	-0.0576	-0.854649	0.255803	13.5986	0.463657	0.0462008		-0.0121322					YDL156W
YDL157C	0.6968	-0.788365	0.421156	13.3424	0.12927	-0.23787	0.854149	0.0137709
YDL158C			-6.26534
YDL159W	0.4302	-0.899695	-0.803393	14.4841	-0.328309	-0.543246		-0.0180704			YDL159W		YDL159W
YDL159W-A						-0.579885		-0.0155972
YDL160C	1.0584	2.19535	1.86275	11.3718	0.766982	-0.402963	-1.48113	0.0181371
YDL160C-A	1.1151	-0.793357	0.104337	14.5087	-0.543898	-0.64923		-0.033998
YDL161W	0.7054	-0.26708	-0.086201	13.9455	0.178984	-0.31457		-0.0100872
YDL162C
YDL163W
YDL164C	0.2806	-0.260152	-0.469929	14.0417	-0.653327	-0.616961		0.00123805
YDL165W	0.5179	-1.33279	-1.89432	15.4452	0.160847	-0.179575	-0.137535	-0.010916					YDL165W
YDL166C	1.0678	-0.498179	-0.844251	14.4977	0.160847	-0.0893956	-2.9386	-0.011944
YDL167C	-0.4844	-2.1016	-1.84166	15.3315	0.453169	-0.219732	-2.58496	-0.0147293
YDL168W	1.2598	0.350497	0.459432	12.8863	0.160847	-0.353601	-1.37851	0.0343768
YDL169C		-0.242977	-0.229382			-0.320136		-0.037121				YDL169C
YDL170W	-0.5448	-3.27928	-1.52699	15.6799	0.147272	-0.729181		-0.0163185					YDL170W
YDL171C	-0.2742	1.26123	1.22712	11.9462	1.30598	-0.32221	-0.775182	0.0378755
YDL172C
YDL173W	1.5826	-1.24127	-1.08314	14.4339	-0.485048	-0.448727		0.00606525	YDL173W	YDL173W			YDL173W
YDL174C	-0.5148	-1.1976	-1.4344	14.6971	0.160847	-0.300251		0.0193092
YDL175C	0.2315	-1.55216	-1.61706	15.1665	0.235353	-0.225573		-0.0232728
YDL176W	-0.8665	-2.38836	-2.27928	16.0116	-0.00345654	-0.394408	-1	-0.0298151					YDL176W
YDL177C	-0.3141	-4.32193	-4.08314	17.5447	-0.7022	-0.365514		-0.00950604
YDL178W	0.2663	-2.4112	-1.93788	15.5266	0.451573	0.176061		0.0113578
YDL179W	-0.1972	-1.31833	-1.47393	15.0924	-0.0662109	-0.250489		-0.0207052
YDL180W	-0.6142	-2.24469	-3.8997	17.0997	-0.298686	-0.238398		-0.0236971					YDL180W
YDL181W	1.1641	0.524064	1.28629	13.1505	0.249974	-0.289626	-1.58496	-0.00125557
YDL182W	0.6948	0.928276	1.22959		0.177479	-0.0893956	-2.32193	0.0482919					YDL182W
YDL183C	0.1374	-2.15843	-1.88364	16.1934	-0.048874	-0.0893956		-0.0285479					YDL183C
YDL184C		-0.628162	0.991318		0.603168	-0.38379		0.0408056	YDL184C	YDL184C
YDL185C-A
YDL185W	1.1176	1.67672	1.3115	11.8653	1.00814	-0.23787		0.0498915
YDL186W						-0.357534		-0.0178089					YDL186W
YDL188C	-0.0991	0.319618	-0.562772		-0.433861	-0.345372	0.485427	-0.00717966
YDL189W	-0.3819	-0.413115	-0.28279	13.9802	-0.101518	-0.502626	-2.58496	-0.0210816
YDL190C	-0.1822	-0.354759	-0.698998	14.115	0.0181902	-0.364251	2.74397	0.00335376
YDL191W		0.570463	0.200379		-0.126836	-0.38379	-5.4783	0.109136
YDL192W	0.8812	-0.902389	-0.926865	13.8562	0.269327	-0.237121	-1.52838	0.0756329
YDL193W	0.2999	0.231432	-0.0144996	13.5948	0.255256	-0.746082	1.58496	0.0112763
YDL194W	-0.4801	0.570463	-2.36587		-0.441787	-0.527061		-0.00518391					YDL194W
YDL195W	0.2062	2.21754	2.38598		-0.0966647	-0.0893956	2.23739	0.023425
YDL196W
YDL197C	-1.3451	-3.50635	-3.77596	16.6987	-0.341113	-0.87534		-0.0147044					YDL197C
YDL198C	0.4874	0.321928	0.627607	12.8418	-0.686451	-0.389008		0.0294979
YDL199C	-0.1937	-0.24127	-2.32916			-0.347475		-0.0209721
YDL200C	-0.1318	-2.191	-1.27579	15.3204	-0.65801	-0.26206		-0.016208
YDL201W	0.6075	0.772308	1.43029	12.4589	0.354431	-0.102931	-0.873549	0.00605952
YDL202W	0.3707	-0.316528	-0.595097	14.3401	-0.0462967	-0.280839		-0.0119025
YDL203C	-0.632	-0.556393	-0.416962	14.1409	0.636692	-0.378198	-3.32193	-0.0125094					YDL203C
YDL204W	-1.0066	-3.23786	-4.03505			-0.352383		0.0124608
YDL205C	-0.0062	-1.94898	-1.79086	15.3235	-0.386589	-0.300584	2.52356	0.00944866
YDL206W	-1.0611	-3.14561	-3.30757	17.2047	-0.200523	-0.408762		-0.0238532					YDL206W
YDL207W	-0.3579	-1.37707	-1.38082	15.1695	-0.426319	-0.316542		-0.0199021					YDL207W
YDL208W	1.4131	-0.771027	-0.384584	13.4751	-0.937766	-0.237121	-3.35199	0.0637919				YDL208W
YDL209C	-0.1494	-1.96016	-1.90509	15.7	-0.557089	-0.920986		-0.0227951					YDL209C
YDL210W						-0.32312		0.0284799
YDL211C	-0.4441	-1.94342	-1.52699		-0.341024	-0.411728		-0.0171978
YDL212W	0.5656	-1.78588	-1.8997	15.4058	0.160847	-0.312481	-1.74397	0.0258308
YDL213C	1.0784	-0.45799	-0.0694519	13.7679	-0.136695	-0.295757	-4.32193	0.00810734	YDL213C			YDL213C
YDL214C						-0.582723		-0.013849					YDL214C
YDL215C	-0.3318	-3.25154	-2.9885	16.414	0.160847	-0.246458	1	0.0115658
YDL216C	-0.4348	-1.07097	-2.53116	15.4904		-0.371252		-0.0315844					YDL216C
YDL217C	0.4935	-0.442222	-0.302226	14.1357	0.192099	-0.23864	2.78251	-0.00910197
YDL219W	0.749	-1.02034	-0.0969617	14.0476	0.0700206	-0.163315	-5.45943	0.00287781
YDL220C	-0.6451	-0.309359	-1.26534	14.3676	-0.0914684	-0.237121		-0.0240342					YDL220C
YDL221W			-1.22095
YDL222C			-0.552156			-0.580329		0.00355716
YDL223C	-0.8824	-1.24127	-0.60165			-0.119956		0.00938762
YDL224C	-0.2138	1.11303	0.0676387	13.232		-0.32312	2.87447	-0.0133475
YDL225W	0.5918	-0.805913	-0.648372	14.2299	0.845483	-0.341633	-1	0.00498597
YDL226C	0.702	0.518031	0.653519	13.0243	-0.110496	-0.539557		0.000609635
YDL227C	0.2252	-0.778432	-0.286304	14.2364	0.602205	-0.317768		-0.0143371
YDL228C
YDL229W	2.9353	1.63273	1.31788		0.631963	-0.230423	-9.69697	0.118853
YDL230W	-0.1199	-1.94342	-2.191	15.8855	-0.388918	-0.328252	-2	-0.0135747
YDL231C		-4.26534	-4.60823	18.3923	-0.800565	-0.545039		-0.00880581
YDL232W	1.0556	0.790772	0.469886	12.2866	0.757786	-0.271756	-7.36632	0.0637276
YDL233W	-0.118	-0.434403	-0.828793	14.28	0.66558	-0.394436		-0.0103858					YDL233W
YDL234C	-0.3197	-0.946194	-1.45403	15.2547	0.178238	-0.548047		-0.0115849
YDL235C	0.4078	-1.24127	-0.717857	14.2859	0.928605	-0.280346	-0.415375	0.0020314
YDL236W	0.8474	-0.768568	-1.05889	14.5809	0.0797506	-0.51518	-2.96896	0.016766
YDL237W	-0.2931	-0.533242	-0.37707	14.0553	0.293035	-0.339555		-0.00565355
YDL238C	-1.0253	-2.699	-1.77103		-0.923873	-0.529028		-0.0113274					YDL238C
YDL239C			-5.87832	18.394		-0.438274		-0.0235892
YDL240W	-0.9198	-0.504305	-0.691989	14.3049	0.63085	-0.42651	2.32193	-0.0157752					YDL240W
YDL241W	0.4424	-0.434403	-0.174621		0.275257	-0.345372	-0.415375	-0.02449
YDL242W						-0.723239		-0.0198226
YDL243C						-1.22482		0.00752799
YDL244W					0.160847	-0.325272		0.0799731
YDL247W						-0.45387		-0.00979593
YDL248W	-0.6359		-2.64386		0.0177585	-0.380085		-0.00728179
YDR001C	-0.0626	-0.452057	-0.204233	14.1219	0.160847	-0.575576	0.362578	0.00471489
YDR002W	1.7524	-0.808437	-0.224317	13.3547	0.160847	-0.246458	-2.23459	0.0631879
YDR003W	0.0488	-2.27928	-2.38836	15.8257	0.160847	-0.396712		-0.0246088					YDR003W
YDR003W-A						-0.847107		-0.0228542			YDR003W-A
YDR004W	-0.8536	-4.47393	-3.36587	17.5968		-0.665785		-0.0238018					YDR004W
YDR005C	-0.1897	-1.88897	-2.17137	15.7739	0.274175	-0.363065		-0.0263889
YDR006C	-0.5653	-0.586406	-1.82623	14.7648	-0.115285	-0.31677		-0.00783596					YDR006C
YDR009W	0.1604	-2.81604	-3.22432			-0.375112		-0.00425122					YDR009W
YDR010C						-0.967896		-0.00766876
YDR011W	-0.5572	0.561693	-0.15682	13.5494	0.160847	-0.4739	3.58496	0.0107732
YDR012W		1.0635	0.339137		0.295918	-0.329927	-2.54433	0.130531				YDR012W
YDR013W	-0.1762	-1.88897	-1.35476	15.1353	-0.511131	-0.379688		-0.0232814					YDR013W
YDR014W	-0.5259	-2.68966	-1.46594	15.7149		-0.345372		-0.0310455		YDR014W			YDR014W
YDR016C	0.2629	-1.40354	-1.30045	15.2565	-0.382158	-0.299987		-0.020296
YDR017C	-0.731	-1.76611	-2.1976	15.6908	0.135698	-0.372732		-0.0153134
YDR018C		-0.24127			-0.669502	-0.436635		-0.00737189
YDR019C	0.3686	-2.49818	-2.13924	15.9612		-0.280346		0.00123105					YDR019C
YDR020C	-0.0727	-2.14561	-1.85204	15.4959	0.659838	-0.450764	1.87463	-0.0185701
YDR021W	-0.0588	-2.88897	-2.68966	16.3113	0.160847	-0.157233	-0.584963	-0.00728696					YDR021W
YDR022C	-0.4362	-1.82623	-2.25843	15.2492	0.0175332	-0.436818		-0.0201941
YDR023W	1.3036	0.265437	0.520045	12.737	0.592327	-0.237121	0.547488	0.0508663
YDR024W			-1.64386
YDR025W	1.6948	2.09187	1.40381		0.640018	-0.0582784		0.102542
YDR026C	-1.1965	-2.17137	-2.26534	15.8963	0.538141	-0.575576		-0.0117623	YDR026C			YDR026C	YDR026C
YDR027C	-0.6772	-2.17788	-1.49005	15.4648	-0.0333095	-0.719021	2.16993	-0.0257872					YDR027C
YDR028C	-0.5695	0.0607392	-0.0877334	13.5407	0.160847	-0.313524	0.415375	-0.0156628
YDR029W						-0.0893956		-0.029946					YDR029W
YDR030C	-0.1974	-4.1078	-3.38082	17.1536	-0.102603	-0.662052		-0.0262644					YDR030C
YDR031W	0.7174	-1.63039	-0.380822	14.5731	-0.167431	-0.157186		-0.0304733
YDR032C	1.7019	-0.227692	-0.186065	13.2758	0.267227	-0.2013	-1.21634	0.0764616
YDR033W	1.31	1.05728	0.651683	12.0931	-0.398769	-0.32312	-1.88136	0.0679421	YDR033W			YDR033W
YDR034C	-0.82	-1.61264	-2.05889	15.6983	-0.394771	-0.280346	-0.415375	-0.0191794					YDR034C
YDR034C-A					-0.165675	-0.454005		-0.0178624
YDR034W-B	0.3493		0.353888		0.556742	-0.349755		0.0127589
YDR035W	0.8059	-0.323733	-0.390245	13.6554	0.510888	-0.378479	-2.87355	0.0340587
YDR036C	-0.0715	-0.24127	-0.16004	13.851	0.0359732	-0.280839	1	0.0145218
YDR037W	1.2283	0.565597	0.763836	12.3309	-0.291357	-0.488979	-2.8679	0.057265			YDR037W	YDR037W
YDR038C	-0.631	-0.506353	-1.95456		-0.194357	-0.517834		0.016452
YDR040C	-1.5852	-2.5649	-1.074		0.706763	-0.517834		0.0182154
YDR041W	0.3506	-1.81604	-2.23107	15.9895	-0.282874	-0.719021		-0.0129302
YDR042C	-0.1366		-5.96578	18.8038	0.186555	-0.194136		-0.0259301
YDR043C	0.0379	-0.494109	-1.80088	14.9187	-0.237314	-0.378198	-1	-0.0377776					YDR043C
YDR044W	0.6746	-0.75877	-0.957356	13.8409	0.34515	-0.0893956	-1	0.0666745
YDR045C	1.0144	-1.91594	-1.26188	15.3234	0.160847	-0.39018	2	-0.0173432					YDR045C
YDR046C	-0.196	-1.14561	-1.61264	14.9695	-0.215389	-0.608131	-1.58496	0.00977194
YDR047W	0.0387	-1.74662	-1.98279	15.4498	-0.218643	-0.613906	-1.58496	0.00943042					YDR047W
YDR048C
YDR049W	0.2208	-0.657445	-0.800877	14.4769	-0.305115	-0.50203		-0.00860783					YDR049W
YDR050C	2.1983	0.414677	0.46048	12.1147	0.412811	-0.237121	-6.24436	0.119778
YDR051C	0.3784	-1.78588	-1.80088	15.6599	0.160847	-0.235412		-0.00749743
YDR052C	0.082	-1.16812	-0.761213	14.6153	0.160847	-0.347475		-0.0148037
YDR053W
YDR054C	0.5443	-0.39973	-0.401635	13.8951	1.25946	-0.150801	-1.15239	-0.00486784
YDR055W	1.0587	-0.316528	-1.30401	14.2254	0.160847	-0.28715	2.87463	0.0446928
YDR056C	0.6906	-1.19429	-0.621488	14.4355	0.448529	-0.419275	-3.58496	-0.00263204
YDR057W	0.0798	-1.44615	-1.662	15.2835	-0.276961	-0.403819		-0.0238216
YDR058C	-0.294	-2.9105	-5.26534	17.5142	-0.601294	-0.345372		-0.017662
YDR059C	0.321	0.172488	-0.0144996		0.227538	-0.237121		0.0161366
YDR060W	-0.0861	-0.123434	-0.0380063	13.5643	0.160847	-0.280839	-2.77259	0.0038508
YDR061W	-0.5823	-2.41889	-2.09542	16.1501		-0.203612		-0.0261931					YDR061W
YDR062W	-0.2642	-1.02034	-1.34373	14.5703	-0.107417	-0.265278	2	0.0207104
YDR063W	0.7919	0.632268	-0.415037	13.6741	0.167	-0.31457	1.26334	-0.00457324
YDR064W	2.082	0.932061	0.710173	11.8431	-0.0796218	-0.398194	-7.67333	0.112447
YDR065W	-0.858	-2.5649	-2.9105	16.6394		-0.357534		-0.0186433					YDR065W
YDR066C	-0.5997	-0.562772	-1.9885	15.3726	0.160847	-0.454005		-0.0432119					YDR066C
YDR067C	-0.6932	-3.38082	-2.59074	16.5755	-0.269936	-0.398194	1	-0.0243274					YDR067C
YDR068W	0.3259	-1.64386	-0.826233	14.8613	-0.0633222	-0.208458		-0.0135296
YDR069C	-0.6258	-1.04097	-0.948976	14.354	0.290137	-0.357186	-1	-0.0122416					YDR069C
YDR070C	-0.0134		0.355016			-0.371612		0.0320891
YDR071C	1.2663	-0.518701	-0.516636	14.0003	0.160847	-0.317768	1.61535	0.017551
YDR072C	-0.5303	-1.0499	-1.70369	15.061	0.505916	-0.32221	1.32193	-0.00765503					YDR072C
YDR073W	-1.0057	-0.434403	-0.174621	14.5444	-0.118738	-0.375584		-0.0442532
YDR074W	0.2571	-0.556393	-0.720232	13.8811	0.0177457	-0.452412	1	0.0200561
YDR075W	0.0883	-1.5649	-1.54793	15.0553	0.523752	-0.354303	1.87355	-0.0170401					YDR075W
YDR076W	-0.8382	-1.60384	-1.84684		-0.357947	-0.357534		-0.0297135					YDR076W
YDR077W	2.369	1.66494	0.49057		1.47303	-0.102931	-4.53111	0.0969914
YDR078C	-0.8891	-2.82623	-3.29336	16.9033	-0.110429	-0.538594		-0.0318709
YDR079C-A	0.8834	-0.951764	-0.724993	14.5884	0.401068	-0.345372	-2	-0.0225213
YDR079W	0.676	-0.899695	0.195348	14.1294	0.693957	-0.230423		-0.0343108
YDR080W	-0.3609	-0.795859	-1.64386	14.7979	0.385748	-0.568321		-0.0159122	YDR080W	YDR080W			YDR080W
YDR081C	-0.4413	-1.699	-1.30401	15.0654	-0.244619	-0.284438		-0.0182029					YDR081C
YDR082W	-0.9499	-6.15843	-5.26534	19.7865	-0.87405	-0.384591	1.58496	-0.0223635					YDR082W
YDR083W	0.4288	-1.47393	-0.828793		0.43414	-0.696676		-0.00156003			YDR083W
YDR084C	0.3625	-1.49818	-0.682696	14.3866	-0.173761	-0.341588		-0.0129484
YDR085C	-0.6566	-1.82623	-2.13924	15.5964		-0.329927	1.58496	-0.0203951					YDR085C
YDR086C	1.5637	-0.153607	0.58111	12.7783	0.0273151	-0.208458	-4.47753	0.0717025
YDR087C	0.697	-1.93788	-1.33643	15.1914	-0.100736	-0.3086		-0.0108576
YDR088C	0.1856	-1.28279	-1.42663	15.2034	0.2909	-0.179575	2.32193	-0.0153275					YDR088C
YDR089W	-0.4046	-0.76366	-0.504305	14.2802	0.275916	-0.31457	-1	-0.0184328
YDR090C	-0.2171	-1.80088	-1.58641	15.3899	1.04324	-0.629783	1	0.00199751
YDR091C	0.4795	-0.520769	-0.465938	13.4954	-0.0775645	-0.454005	-4.74416	0.048636
YDR092W	1.2779	1.1776	0.0313952	13.2003	0.192595	-0.202031		-0.00757103
YDR093W	-0.9063	0.478195	0.45628	13.1941	0.160847	-0.630062		0.00117041				YDR093W	YDR093W
YDR094W
YDR095C
YDR096W	-0.3997	1.00648	0.492622	12.6402	1.22556	-0.139963		-0.00984962					YDR096W
YDR097C	-0.2862	0.385155	0.720716	12.9965	0.266207	-0.349755		-0.00758012
YDR098C	1.358	-0.248108	0.182692	13.5976	0.751184	-0.450764		0.00518385
YDR099W	1.5353	1.91265	2.04963		0.160847	-0.345372	0.362578	0.0578737
YDR100W	0.8115	-0.836501	-0.997117	14.6227	0.307077	-0.408029		-0.000330677					YDR100W
YDR101C	0.2031	-1.0619	-1.14242	14.3802	0.399187	-0.427288		0.0273509
YDR102C		-1.24127	1.35727			-0.58353		-0.0338607
YDR103W	-0.6245	-0.83908	-1.2863	14.9377	0.0684732	-0.660892		-0.0151504
YDR104C	-0.6918	-2.23786	-3.45799	16.6906	-0.774614	-0.389008		-0.0208187
YDR105C	-0.5552	-1.79086	-2.15843	15.8358	0.0823749	-0.31959		-0.012098
YDR106W	0.3349	-2.5649	-1.96578		-0.22711	-0.450764		-0.023113					YDR106W
YDR107C	-0.492	-0.24127	-0.529073	14.0018	0.0166526	-0.608424		-0.00829367					YDR107C
YDR108W	-0.684	-3.01159	-1.91594	15.9923	0.103027	-0.301038		-0.019073					YDR108W
YDR109C	-0.7429	-2.59074	-1.662	15.7993		-0.93796		-0.0135125			YDR109C		YDR109C
YDR110W	-0.4407	-2.2863	-1.71312	15.6922	-0.230579	-0.32312		-0.0202612	YDR110W				YDR110W
YDR111C	-0.0425	-1.18442	-2.152	15.5883	0.129098	-0.538114		0.00651446					YDR111C
YDR112W
YDR113C	0.5292	0.565597	0.0607392	13.6341	0.096308	-0.790607	-0.873549	-0.0169883
YDR114C			-1.23107			-0.508825		-0.0208083
YDR115W	1.182	-1.04394	-1.49005	15.0985	-0.668256	-0.488461		-0.00231873				YDR115W
YDR116C	0.3882	-0.564905	-0.577767	14.0249	-0.146888	-0.157186		-0.00893093
YDR117C	0.0832	-0.430509	0.485427	13.4127	0.176015	-0.428921		0.000587772		YDR117C
YDR118W	-0.6472	-3.53952	-2.52284	16.751	0.361967	-0.221248		-0.0294029
YDR118W-A
YDR119W	-0.2132	-0.648372	-1.26882	14.7614	0.464033	-0.31677	-2.58496	-0.0133074				YDR119W
YDR119W-A	0.0839		-0.646112		0.125578	-0.406488		0.0252786
YDR120C	0.0221	-1.41889	-1.38458	15.0132		-0.170022		0.000522675
YDR121W	0.5811	-0.756331	-0.0232698	14.1761	0.722764	-0.339007	-0.525345	-0.0170281					YDR121W
YDR122W	-0.7677	0.325386	0.558757	13.277	0.294378	-0.289626		-0.0104188					YDR122W
YDR123C	-0.0602	-1.82623	-2.01159	15.4429	-0.374077	-0.347475		-0.0170722					YDR123C
YDR124W		-2.4112			-0.719726	-0.660608		-0.0404655					YDR124W
YDR125C	-0.4475	-0.91866	-3.47393		-0.627611	-0.375584		-0.0185433					YDR125C
YDR126W	-0.1976	-2.23786	-2.40354		0.0367193	-0.23787		-0.0240248					YDR126W
YDR127W	0.0196	1.87774	1.47768	11.875	0.601403	-0.245825	-1.47393	0.0248684
YDR128W	-1.3287	-1.34373	-1.24811	15.303	0.37504	-0.203612		-0.0246178					YDR128W
YDR129C	1.016	-0.212568	-0.251539	13.5227	0.160847	-0.353109	0.942938	0.0271691
YDR130C	-0.1454	-1.64837	-1.18115	15.2788	-0.225365	-0.219732		-0.0381687					YDR130C
YDR131C	-0.4649	-2.152	-3.04692	16.3887	-0.338145	-0.375584		-0.022734					YDR131C
YDR132C	-0.2356	-3.94342	-3.05889	16.2759	0.160847	-0.347475		-0.0178406					YDR132C
YDR133C	-2.805	-6.05889	-6.15843
YDR135C	-0.7662	-0.307573	-0.415037	13.9511	0.971777	-0.347475		-0.00208634					YDR135C
YDR136C
YDR137W	-0.5618	-3.55639	-2.57347	16.6653	-0.294629	-0.119956		-0.0271642
YDR138W	-0.7936	-1.33643	-1.59074	15.0611	0.602132	-0.329927		-0.0100688
YDR139C	0.6643	-1.57777	-0.756331	15.0634	-0.138624	-0.499552		-0.0195518
YDR140W	-0.3379	-2.50635	-1.16488	15.0339	0.315424	-0.426094	-4.16993	-0.0176316
YDR141C	-0.8173	0.418999	0.212881	13.4489	0.118287	-0.345372		-0.0156058
YDR142C	-0.5074	-3.02327	-3.04692	16.8592	0.246789	-0.194136		-0.0225372					YDR142C
YDR143C	-0.3522	0.205393	0.255803	13.1757	-0.765701	-0.406863		0.00360785
YDR144C	-0.1845	0.289244	-0.477944	13.8607	0.160847	-1.16781	3.58496	-0.00153202
YDR145W	0.0521	-0.504305	-0.286304	14.3657	-0.625194	-0.363065	-0.584963	-0.017616
YDR146C	0.0355	0.202888	0.128293	13.5392	0.160847	-0.271756		-0.0125317					YDR146C
YDR147W	-0.392	-2.36587	-1.9771	15.9967	0.102859	-0.488979	-2.32193	-0.0224778					YDR147W
YDR148C	0.6934	0.980391	1.18015	12.2747	0.218005	-0.23787	-0.932886	0.0390141
YDR149C
YDR150W	-0.4101	1.07176	1.31846		0.282207	-0.438274		-0.00701304					YDR150W
YDR151C	0.1912	-1.15843	-0.761213	14.5344	0.342414	-0.349952	-3.26334	-0.0206236		YDR151C
YDR152W	0.2931	-1.1078	-0.26708	14.2626	-0.465461	-0.313575		0.0034991
YDR153C	0.5496	-0.270556	0.0648829	13.6467	0.160847	-0.230423	0.445726	-0.00675411
YDR154C	3.0863		-6.64386
YDR155C	2.5747	1.50437	1.27917	11.7912	-0.119667	-0.31959	-2.14923	0.101603
YDR156W	1.3971	2.12068	1.06005	12.2258	0.635304	0.176061	-1.67243	0.0133882
YDR157W			-2.14561			-0.753363		-0.0338438
YDR158W	1.5812	-0.302226	-0.279284	13.2599	0.292127	-0.295757		0.071427
YDR159W	-1.1537	-1.84166	-1.50226	15.3709	-0.855335	-0.815975		-0.0163485					YDR159W
YDR160W	-1.15	-5.2109	-3.09542	17.434	0.160847	-0.509326		-0.018106					YDR160W
YDR161W	0.2694	-1.08927	-0.83908	14.7055	0.288142	-0.509326	0.415375	-0.00980592
YDR162C	1.0432	-0.808437	-1.15521	15.2141	0.42549	-0.243608	-1.32193	-0.0263292					YDR162C
YDR163W	1.2817	-2.00578	-1.00868	15.0641	0.731391	-0.332127		-0.0394201					YDR163W
YDR164C	-0.4316	-0.39973	-0.498179	14.1904	-0.929182	-0.418934	2.58496	-0.00514518
YDR165W	0.0954	-1.12658	-1.35107	14.753	0.309363	-0.163315	-3	-0.0019397
YDR166C	-0.466	0.195348	0.0579701	13.6526	0.160847	-0.481485	-1.48543	-0.0123823
YDR167W	0.8548	-1.05289	-0.968605	15.047	-0.0982829	-0.208846	-2.11548	-0.0240756					YDR167W
YDR168W	0.8209	-0.129734	0.316146	13.3348	0.499059	-0.313524		-0.00200215
YDR169C	-0.0844	0.696884	0.52306	13.1198	0.160847	-0.329927	4.12928	-0.0241642
YDR170C	-0.4793	1.21599	1.07587		0.160847	-0.541654	0.222392	0.00658142
YDR171W	0.6039	0.0799754	0.0827026	13.5523	0.143147	-0.243136	-1.99536	0.0120821
YDR172W	1.0727	0.566572	0.558757	12.7413	-0.0445582	-0.291212	-5.52356	0.0447698
YDR173C	-0.2678	-2.24469	-2.32193	16.0561	-0.627611	-0.614649		-0.0288771
YDR174W	0.3831	-1.09542	-0.732165	13.9374	-0.29739	-0.29499		0.050402	YDR174W	YDR174W
YDR175C	0.4036	-1.21424	-0.96016	14.9114	0.160847	-0.411522	-4.24793	-0.0114864
YDR176W	-0.8382	-1.24127	-0.773491	14.6602	-0.516552	-0.719135	-3.16993	-0.0199779			YDR176W		YDR176W
YDR177W	1.1966	-0.905088	-0.821126	14.6046	0.0430635	-0.339555	-1.24641	0.00103691
YDR178W	1.1352	1.02077	1.47975	12.1147	-0.320379	-0.45387	1	0.0232431
YDR179C	-0.3408	-2.24469	-1.74178	15.431	-0.262106	-0.26194		-0.0473202
YDR179W-A	-0.8853	-2.88897	-3.4112	16.6308	-0.3892	-1.02654	0.584963	-0.0241295					YDR179W-A
YDR180W	-0.9125	-0.870387	-0.823677	14.2646	-0.665832	-0.271833		-0.0158593					YDR180W
YDR181C	-0.538	-3.12029	-2.29336	16.1523	0.160847	-0.389626		-0.0191149			YDR181C		YDR181C
YDR182W	-0.0537	-0.504305	-0.479955	14.2926	0.246613	-0.426094		-0.0223142				YDR182W
YDR183C-A			-5.57347
YDR183W	0.3114	-0.873027	-0.426625	14.3564	-0.532301	-0.362224	2.32193	-0.0268277
YDR184C	-0.0503	-1.38082	-1.88897	15.4762	-0.0900584	-0.297699		-0.0174304
YDR185C	-0.4025	-2.08927	-1.9105		0.160847	-0.329927	1	-0.0183655					YDR185C
YDR186C	-0.9404	-1.28279	-1.32193	15.0289	0.20481	-0.243608	-0.222392	-0.0119157					YDR186C
YDR187C
YDR188W	1.449	0.0243197	-0.446148	14.0676	0.160847	-0.42588	-1.99536	0.0264367
YDR189W	0.1178	-0.311148	-0.595097	13.9146	-0.0324997	-0.254958	-5.69116	0.008269
YDR190C	0.7601	-1.02915	-1.01159	14.5011	0.0867385	-0.150801	-3.87355	0.020904
YDR191W	-0.0138	-3	-1.8625	16.0007	0.766982	-0.230423		-0.0170785
YDR192C	1.1303	0.231432	0.181421	13.3923	-0.302991	-0.635179		-0.0133817
YDR193W
YDR194C	-0.5739	-1.28279	-1.24811	14.7676	0.0493977	-0.703294		0.00484478
YDR195W	0.1653	-1.96578	-1.82113	15.4354	0.160847	-0.300251	-0.893848	-0.0112013			YDR195W		YDR195W
YDR196C	0.1608	-2.68966	-2.05889	15.82		-0.357534	-1.58496	-0.0192427
YDR197W	-0.5688	-2.68966	-2.02327	15.8735	0.602079	-0.415265		-0.0169254					YDR197W
YDR198C	-0.2944	-2.6529	-3.07097	16.6316	0.702637	-0.771711	-2.87355	-0.0233457					YDR198C
YDR199W
YDR200C	-0.2863	-1.82623	-1.20423	14.8217	-0.692643	-0.654968	2.32193	-0.0203855					YDR200C
YDR201W	0.124	-1.82623	-1.09542	15.2365	-0.206533	-0.309977	-1.32193	-0.00079361
YDR202C	0.2387	-1.45799	-1.51457	15.3471	-0.0354698	-0.394436		-0.0129008
YDR203W
YDR204W	-0.3116	-1.97143	-1.45008	15.2234	-0.105473	-0.465563		-0.00250913
YDR205W	-0.4545	-1.06492	-1.02621	14.611		-0.473552		-0.0159381					YDR205W
YDR206W	-1.3063	-2.13289	-3.08314	16.4474	0.101423	-0.640907	2.73697	-0.0208829
YDR207C	-0.3116	0.191563	-0.172994	13.5401	-0.457303	-0.319054	1	-0.000487156			YDR207C	YDR207C	YDR207C
YDR208W	-0.6461	-0.500218	-0.514573	14.1267	-0.331208	-0.547183		-0.0115712					YDR208W
YDR209C						-0.371763		0.00310638
YDR211W	-0.1822	-1.18442	-1.11092	14.6658	0.160847	-0.271756	-2	0.00295999
YDR212W	0.6094	-0.386468	-0.177882	13.6325	-0.339929	-0.391555	0.299563	0.0332216
YDR213W	-0.6417	-0.300448	-1.46196	14.6814	0.38399	-0.414231		-0.00961913					YDR213W
YDR214W	0.9339	0.695103	0.424385	13.1018	-0.37815	-0.315568	-0.285422	0.00996523
YDR216W	-0.6498	1.07724	-0.793357	13.8016	0.160847	-0.283107		-0.0105968					YDR216W
YDR217C	-0.8063	-0.678072	-0.828793	14.465	-0.505632	-0.853582	-0.415375	-0.0231356			YDR217C
YDR218C			-2.95456		0.153958	-0.449091		-0.0176986
YDR219C	-0.2787	-2.1016	-1.76121	15.4853	-0.305988	-0.650103		-0.0335142					YDR219C
YDR220C
YDR221W	-0.4672	-0.932361	-0.652901	14.1282		-0.541003		-0.00656806					YDR221W
YDR222W	-0.0597	-1.00578	-0.808437	14.4789	0.56012	-0.417326		-0.000305071					YDR222W
YDR223W			-3.94342		0.373627	-0.317768		-0.0317208			YDR223W
YDR224C	2.5566	0.305679	0.454176	12.2076	0.489785	-0.2013	-6.38198	0.100071
YDR225W	1.3948	-1.34373	-1.40736		0.160847	-0.208458	-1.84377	0.10899
YDR226W	1.7575	0.520045	0.522056	12.2729	-0.00537967	-0.353818	-3.39994	0.0794955
YDR227W	-0.7627	-0.341903	-0.599462	14.1478	0.160847	-0.448868	-0.584963	-0.0179705					YDR227W
YDR228C	-0.399	-1.24127	-1.32554	14.8911	-0.445289	-0.406863	0.415375	-0.00459877					YDR228C
YDR229W	0.1061	-2.33643	-1.84166	16.1497	0.0496209	-0.494212	0.275634	-0.0265062					YDR229W
YDR230W
YDR231C	0.757	-2.11404	-2.12658	15.8225	0.353489	-0.0893956		-0.00958679					YDR231C
YDR232W	0.1284	1.02645	0.545968	12.5013	0.318555	-0.346845	0.263345	0.0329209					YDR232W
YDR233C	1.1215	0.865523	0.783247	12.2258	0.380209	-0.287246	-4.58496	0.0631577
YDR234W	-0.0962	-0.0335695	-0.788365	14.1045	0.566312	0.0168545	-1.22239	0.0262042
YDR235W	-0.7113	-3.04692	-3.1976	16.7593		-0.58474		-0.0209939					YDR235W
YDR236C	-0.3343	-2.29336	-2.80591	16.2257	0.129282	-0.761469		3.40116e-05					YDR236C
YDR237W	0.0449	-0.873027	-1.53952	14.8938	-0.561288	-0.230423	2.9542	0.000732902
YDR238C	0.2792	0.305679	0.244887	13.2397	0.539302	-0.619353	-4.44394	0.0203621
YDR239C	-0.4952	-0.291592	-0.504305	13.9729	0.00326828	-0.415442		-0.018307					YDR239C
YDR240C	0.0982	-2.72738	-1.96578	15.9656	0.357241	-0.574085		-0.0182382					YDR240C
YDR241W	-0.2375	-1.65745	-0.643856
YDR242W		-5.71786	-3.77596	18.242	0.286535	-0.2013		-0.0125665
YDR243C	-0.3529	-1.45403	-0.810966	14.4279	-0.260575	-0.754346	-1.58496	-0.000672079					YDR243C
YDR244W	-0.2342	-1.35107	-1.35845	15.1328	0.249086	-0.538114		-0.0220635
YDR245W	-0.1478	-2.59074	-2.07704	16.0054	0.0414998	-0.22276	-3.32193	-0.0212695					YDR245W
YDR246W	0.2958	1.17313	0.67717	13.0032	-0.515494	-0.396712		-0.0147838
YDR246W-A		-1.24469				-0.347475		-0.0396725
YDR247W	-0.3855	0.120352	1.09221		0.160847	-0.435183		-0.00363454
YDR248C	-0.2918	-2.2109	-1.29336	15.335	-0.510639	-0.690778	-0.415375	-0.00975577
YDR249C	-0.6469	-2.51457	-4.15843	17.4911	0.338395	-0.508919		-0.0259044					YDR249C
YDR250C			2.35332
YDR251W	-0.7123	-0.296899	-0.347399	13.9458	-0.417638	-0.473552	2.87355	-0.0171018					YDR251W
YDR252W	0.4023	-0.0892673	-0.732165	14.1845	0.594137	-0.449091		-0.0199792
YDR253C	-0.8792	-1.24127	-0.422752			-0.449233		-0.0297977
YDR254W	-0.9173	-2.06492	-2.38082	15.8281	0.208249	-0.594508		-0.0331222					YDR254W
YDR255C	-1.1425	-0.91866	-0.334607		-0.444724	-0.299762		-0.0225106
YDR256C						-0.157186		0.00329458
YDR257C	-0.4176	-1.8625	-1.62149	15.3955	-0.110014	-0.380085		-0.00368251					YDR257C
YDR258C	0.1733	0.182692	0.211635	13.1493	0.304886	-0.150801	-2.32193	0.014466					YDR258C
YDR259C	-0.3422	-1.82623	-1.56918		-0.114257	-0.506533		-0.0220029			YDR259C		YDR259C
YDR260C	0.328	-0.878321	-1.11716	14.7145	0.0868819	-0.388299	0.321929	-0.0285684
YDR261C	-0.3699	-0.708396	-0.432455	14.1708	-0.351717	-0.376668		-0.00209678
YDR262W	-0.2157	-1.92687	-1.60384	15.2249	0.00389451	-0.374561		-0.0182287
YDR263C		-3.12029				-0.519267		-0.0195003		YDR263C			YDR263C
YDR264C	-0.4787	-1.34008	-1.85726	15.2932	0.412161	-0.65667	-0.884523	-0.00851033					YDR264C
YDR265W	-1.0327	-4.03505	-3.94342	17.9761	0.160847	-0.349755		-0.0111217
YDR266C	-0.1182	-0.340075	0.0758749	13.4057	0.29714	-0.39018	1.58894	-0.00394774
YDR267C	0.6601	-2	-1.40736	15.1929	-0.356515	-0.579528	-1.58496	-0.00773922					YDR267C
YDR268W	-0.4773	-2.58208	-2.53116	16.185	0.662793	-0.411522		-0.0134115
YDR269C
YDR270W	0.256	-1.18442	-0.573467	14.2373	0.0902289	-0.221248		-0.0067058
YDR271C
YDR272W	1.0943	-1.28983	-0.948976	14.7872	0.160847	-0.345372	-1.36923	-0.00799082
YDR273W	0.2849	-1.82623	-3.64386		0.572354	-0.24152		-0.00938978
YDR274C						-0.602951		-0.0232648					YDR274C
YDR275W	-2.087	-7.15843	-5.79586	18.6204	-0.014485	-0.163315		-0.0200263
YDR276C	1.6791	0.887525	0.631337	12.174	0.160847	-0.291212	-4.3139	0.0524174
YDR277C	-0.3797	0.344828	0.21661			-0.478088		-0.0235711
YDR278C		-1.65745	-3.23786			-0.179575		-0.0306146
YDR279W	-0.2439	-1.47794	-1.59074	15.202	-0.170799	-0.32221	3.32193	-0.02136					YDR279W
YDR280W	0.6569	-2.46594	-2.02915	15.9125	0.160847	-0.506533	3.74397	-0.0096998					YDR280W
YDR282C	-0.3891	-2.6529	-3.60823	16.7358	-0.0469797	-0.316542		-0.028316
YDR283C	-1.1465	-0.696658	-0.751465	14.4504	0.160847	-0.527061	1.87355	-0.0140733					YDR283C
YDR284C	0.1189	-1.79586	-2.12658	15.5331	0.27863	-0.349755	3.54433	7.76357e-06
YDR285W	-0.0431	-4.1078	-3.8365	17.1016	0.160847	-0.26194		-0.021211		YDR285W
YDR286C	-0.0922	-1.82623	-1.1078	15.0348	0.566312	-0.336348		-0.023189
YDR287W	0.0694	-1.29336	-0.880976	14.8945	0.232744	-0.339555		-0.00865846
YDR288W	-0.6576	-2.9771	-3.07097	16.6071	-0.209902	-0.451675		-0.0200163
YDR289C	0.9381	-0.641604	-0.295128	14.1996	0.853994	-0.511197		-0.0193991
YDR290W
YDR291W	-1.1376	-2.02915	-2.52284	16.0259	0.160847	-0.375584		-0.0106545
YDR292C	-0.1902	-0.913216	-0.894322	14.6502	0.00669583	-0.315015		-0.0071403
YDR293C	-0.4286	0.381837	0.368489	13.1089	-0.0583156	-0.351101	2.16993	0.00956061
YDR294C	-0.2313	-0.411195	-0.560643	14.1082	0.0362546	-0.2013		0.00497928
YDR295C	-0.2836	-1.82623	-1.57777	15.2219	0.514126	-0.390373	0.736966	-0.0196851
YDR296W	0.362	-0.24127	-0.632629	14.5348	0.160847	-0.32221	-1.24793	-0.0182607
YDR297W	0.2175	-0.510457	-0.189351	13.5811	-0.274472	-0.392546	0.893848	0.0232297					YDR297W
YDR298C	0.8357	-0.226004	-0.0619024	13.2906	0.317096	-0.31457	-0.247218	0.0342964
YDR299W	0.567	-0.910502	-0.394032	13.9931	0.270958	-0.271756	-4	0.00448594
YDR300C	0.2331	-1.24127	-1.02034	14.6167	0.444615	-0.380085	-3.45943	0.0151485
YDR301W	-0.9031	-0.562772	-0.249822	14.0441	-0.259007	-0.765852		-0.00582392					YDR301W
YDR302W	0.515	-1.60384	-2.07704	15.5013	0.782535	-0.150801	-2.16993	-0.00421041
YDR303C	-0.5932	-0.648372	-0.118727	13.9338	-0.349979	-0.26206	-0.584963	-0.00859351					YDR303C
YDR304C	1.2895	-0.833927	-0.687335	13.9444	0.48464	-0.285054		0.0329014
YDR305C	0.0761	-1.96016	-2.5649	15.8424		-0.343482		-0.00131446
YDR306C	-0.5901	-2.52284	-2.6529	16.407	0.160847	-0.353818		-0.0168931					YDR306C
YDR307W	-0.3153	0.474047	-0.442222	13.6606	-0.021475	-0.182758		-0.0140979					YDR307W
YDR308C	0.3696	-1.52699	-0.634867	15.0547	0.0671773	-0.32312		-0.0155403
YDR309C	0.8144	0.799087	0.360645	13.1991	0.485086	-0.438274	-1	-0.00187629
YDR310C	-0.9368	-0.296899	-0.795859	14.3311	-0.0333095	-0.893046	2.55198	-0.0118829					YDR310C
YDR311W	-0.288	-1.96016	-2.08927	15.6178		-0.454005		0.00319975					YDR311W
YDR312W	0.243	-1.78588	-0.785875		0.0502399	-0.367691		-0.00891681
YDR313C	-0.6813	-0.771027	-1.39593	15.1847	0.160847	-1.05115		-0.0279935					YDR313C
YDR314C	-0.9487	-2.4344	-1.58641		-0.390801	-0.435183		-0.0182316					YDR314C
YDR315C	-0.6244	-3.18442	-2.68966	16.2614		-0.580147		-0.0336579					YDR315C
YDR316W	-0.3614	-1.36959	-1.8625	15.2859		-0.347422		-0.0162843					YDR316W
YDR317W	-0.2638	-2.88897	-3.73697	17.0334	0.404617	-0.298635		-0.0141577					YDR317W
YDR318W	-0.5271	-3.4112	-4.35107	17.5603	-0.348485	-0.488069	1.58496	-0.0240327					YDR318W
YDR319C	-0.2207	-1.65745	-3.699	16.4683	0.316851	-0.265278		-0.0200527					YDR319C
YDR320C	0.0048	0.325386	1.18396	12.6138	-0.0630784	-0.389626	-2.32193	-0.0100869					YDR320C
YDR320C-A	0.9173	-0.92139	-0.988504	14.8117		-0.345451		-0.0325901					YDR320C-A
YDR320W-B			0.941106
YDR321W	0.8846	0.0690147	-0.428566	13.6378	-0.0183366	-0.574085		0.0226784
YDR322C-A	1.805	-0.826233	-0.724993	14.5687	-0.213847	-0.408029	-4.87463	0.00228826
YDR322W	0.2248	-0.785875	-1.11716	14.6234	-0.256091	-0.337633		-0.00462099					YDR322W
YDR323C	-0.4742	-2.67116	-3.96578	17.0348	-0.0112842	-0.307019		-0.0257412					YDR323C
YDR324C	0.1662	-0.821126	-1.00289	14.5378		-0.463618		-0.00515185					YDR324C
YDR325W	-0.9339	-2.30757	-2.12029	16.2692	0.265461	-0.440973	0.415375	-0.0153533					YDR325W
YDR326C	-1.0852	-0.935117	-0.296899	14.2158	0.70739	-0.518198	-0.85799	-0.0143171				YDR326C
YDR327W
YDR328C	2.1636	-0.703689	-0.932361	14.5625	0.294378	-0.306962	-0.828889	0.00986402
YDR329C	-0.3961	-2.86775	-2.68966	16.6617	0.205426	-0.408029		-0.0270307
YDR330W	0.0408	0.466758	-0.0174171	13.6762	0.288186	-0.696676	1	0.00237243
YDR331W	0.1371	-1.22095	-1.36216	14.8141	0.569422	-0.230423		-0.0167567					YDR331W
YDR332W	-0.9975	-2.92139	-3.4112	17.2963	-0.651074	-0.357534		-0.0263104					YDR332W
YDR333C	-0.3856	-2.01159	-2.17137	15.7236	-0.0872058	-0.289237		-0.0103856	YDR333C			YDR333C
YDR334W	-1.5674	-1.8625	-1.191	15.3259	-0.937766	-0.619817	0.485427	-0.0132373	YDR334W			YDR334W	YDR334W
YDR335W	-0.5631	-0.628162	-0.614845	14.2033	0.247858	-0.435183	1.78427	-0.0115033
YDR336W	-0.8826	-3.42663	-3.50635	17.4727		-0.488069		-0.0166544
YDR337W	0.3766	-1.55216	-1.24811	14.9574	0.62648	-0.179575		-0.0117587
YDR338C	-0.4386	-1.49005	-1.39214	15.3937	0.314997	-0.345372		-0.0105853					YDR338C
YDR339C	0.627	-1.54793	-0.924125	14.7628	0.205075	-0.203612		-0.0101976					YDR339C
YDR340W
YDR341C	0.8216	0.374066	0.370722	12.8771	0.527183	-0.339779	-4.74397	0.0343057
YDR343C						-0.345372		0.084034
YDR344C			-2.45008			-0.938041		-0.0287462					YDR344C
YDR345C	1.0067	1.42868	0.725087		0.58836	-0.31457		0.0761653
YDR346C	0.4212	-1.40736	-1.49005	14.7703	0.160847	-0.240087	1.29956	0.0249783
YDR347W	-0.5868	-0.401635	-0.22095	14.1873	0.316717	-0.425692	2.16993	-0.0188363
YDR348C	0.3394	-0.880976	-1.16488	14.8434	0.160847	-0.451675	4.96896	-0.00355097
YDR349C	-0.9893	-0.790859	-1.57347	15.1969	-0.273206	-0.474648	1.58496	-0.00960628
YDR350C	-1.1047	-3.699	-4.03505	17.6932	-0.686921	-0.654968		-0.0274452					YDR350C
YDR351W	-0.556	-0.751465	-1.46196	14.9329	-0.7379	-0.975741	-0.584963	-0.0309322					YDR351W
YDR352W	-0.1293	-1.8625	-2.07097	15.7508	0.0302263	-0.725374	-0.263345	-0.0157868					YDR352W
YDR353W	1.5937	1.1551	0.400538	12.5433	0.160847	-0.280346	-2.76553	0.0542922
YDR354W	0.2743	-0.78339	-1.1976	14.583	0.580456	-0.406271	-1.73893	0.00439715
YDR355C
YDR356W	0.1298	-0.258425	0.138814	13.7563	-0.280021	-0.542373		-0.0216296					YDR356W
YDR357C	-0.4063	-2.27928	-1.81604	15.6335	0.212582	-0.360222	-1.58496	-0.023253
YDR358W	0.2947	-0.434403	-0.436354	14.2016	0.703711	-0.317768		-0.0105645
YDR359C	-0.8497	-0.295128	0.318461	13.7348		-0.183228		-0.0197412					YDR359C
YDR360W
YDR361C	0.7392	-1.66658	-1.21759	14.8421	0.187332	-0.287246		0.00303237
YDR362C	-0.6174	-1.94898	-1.77103	15.5624	-0.0459835	-0.548856		-0.0218706
YDR363W	-0.546	-2.45008	-1.93788	15.8232	0.0413014	-0.371763		-0.0175484					YDR363W
YDR363W-A	1.5297	-0.599462	-0.0573917	13.9772	-0.115101	-0.357534		-0.00656884			YDR363W-A
YDR364C	-0.9708	-2.76611	-2.62593	16.3774	-0.929501	-1.03253		-0.0187687
YDR365C	-0.1539	-1.9885	-1.73216	15.3898	0.321189	-0.269107	-0.793549	0.00884894				YDR365C
YDR366C					-0.108717	-0.860238		-0.0294784
YDR367W	-0.3079	-1.42663	-1.4344	15.0735	0.160847	-0.385943		-0.0035615
YDR368W	1.1562	0.0717627	-0.291592	13.5132	0.625152	-0.31959	1.36258	0.0346187
YDR369C	-0.3492	-1.53952	-1.51457	14.9944	0.533424	-0.684772		-0.016747					YDR369C
YDR370C	-0.9644	-4.53952	-3.04692	17.3897		-0.315264		-0.0246089					YDR370C
YDR371W	-0.2933	-2.699	-2.86775	16.4022	0.513668	-0.673344	-0.321929	-0.0236665					YDR371W
YDR372C	0.0778	-1.37333	-1.31473	15.0541	0.160847	-0.356819	0.387231	0.00608966
YDR373W	0.3784	-2.152	-1.65745	15.4371	-0.218643	-0.345372	-2.76553	-0.010418
YDR374C		-2.23786	-1.23107			-0.237121		-0.0142939
YDR374W-A	-0.1429	-2.24469	-1.05889	15.4911		-0.670954		-0.0255075
YDR375C	-0.4917	-3.08314	-3.02327	16.1313		-0.31959	1	-0.00109841
YDR376W	-0.4428	-1.8997	-2.80591	15.6662	0.00941702	-0.374555		-0.003478
YDR377W	1.1655	-0.289827	-0.349235	13.3715	-0.0398242	-0.280839	0.72316	0.0256317
YDR378C	0.7801	-1.51046	-1.26534	15.2328	0.389279	-0.417326		-0.00666632
YDR379C-A	0.442	-1.65745	-2.11404	15.7854	-0.13726	-0.539557	-2.32193	-0.00602556					YDR379C-A
YDR379W	-0.674	-1.64837	-1.40354	15.1315	0.160847	-0.357534	-0.321929	-0.0290064					YDR379W
YDR380W	-0.267	-1.96016	-3.1976	16.2138	0.641595	-0.424594	3.74397	0.00111881
YDR381C-A	0.0779	-3.87832	-1.38836	16.4065	0.70739	-0.2013		-0.0170384
YDR381W	1.5616	-0.488026	0.0243197	13.5764	0.456311	-0.968041	-1.58894	0.0463741
YDR382W	1.9074	-0.00144342	0.282143	12.4281	0.160847	-0.298635	-2.48889	0.131198
YDR383C	-0.4862	-3.03505	-2.4112	16.6197	0.551663	0.0276492		-0.0302794					YDR383C
YDR384C	1.1069	0.78576	0.813114	12.9396	0.160847	-0.317768	1.16993	0.00252593
YDR385W		2.19409	2.14503		0.160847	-0.0582784	-4.38618	0.110193
YDR386W	-0.2481	-2.07097	-2.68038	16.3288	-0.60941	-0.32221		-0.0223297
YDR387C	-1.0952	-3.73697	-4.32193	18.0349	0.314997	-0.729181		-0.00540264					YDR387C
YDR388W	0.53	0.124328	0.372952	13.103	0.0504297	-0.750354	-2.13754	0.0257235
YDR389W	-0.7914	-0.409278	-0.42082	14.0958	0.469462	-0.301038		-0.0139021	YDR389W
YDR390C	-0.2762	-1.28279	-1.31115	14.841	0.203808	-0.347475		-0.00652093
YDR391C	-0.1946	-2.29336	-1.43051	15.1568	-0.085896	-0.254958		0.00353401
YDR392W	0.4399	-1.99424	-1.58208	15.4635	0.00669583	-0.436818		-0.0152177					YDR392W
YDR393W	-0.9233	-2.27928	-2.57347	16.3925		-0.645579		-0.0116211					YDR393W
YDR394W	0.6702	-0.751465	-0.610433	14.1941	0.625152	0.0462008	-1.56435	0.0256331
YDR395W	0.0853	-0.132894	-0.277534	13.7675	0.160847	-0.450764	-1.74397	0.00827913
YDR396W
YDR397C	3.2206	-0.673463	-1.18771	14.9715	0.160847	-0.65667	0.459432	-0.012583
YDR398W	0.2524	-1.41889	-1.70369	15.2518	-0.2166	-0.568973	2.32193	0.00572062
YDR399W	0.8506	-2.14561	-1.82623	15.2921	-0.223685	-0.454005	-4.39232	0.0358637
YDR400W	-0.046	-0.416962	-0.416962	14.1094	-0.00323177	-0.271756	-0.415375	-0.00775197
YDR401W		-0.242977
YDR403W		-2.82623	-3.35107			-0.313524		-0.00537036
YDR404C	0.4641	-0.0573917	-0.0785637	13.7603	-0.478233	-0.358106	0.621488	-0.00666023
YDR405W	0.4502	0.827819	0.176323	13.6187	1.16765	-0.289626	-4.75489	-0.0258973
YDR406W	-0.927	-1.33279	-1.47393	14.739	0.612832	-0.555065		0.0131538
YDR407C	-1.332	-0.965784	-1.18115	14.7938	-0.139258	-0.425376		-0.0125004					YDR407C
YDR408C	0.4838	-0.83908	-1.152	14.7988	-0.462096	-0.325272	0.321929	0.00011871
YDR409W	-0.6669	-0.177882	-0.492079		-0.0428399	-0.403819		-0.0216701					YDR409W
YDR410C	-0.2645	-2.1976	-2.84684	16.3332	-0.0434323	-0.194136		-0.0182861
YDR411C	0.0626	-1.44222	-1.54372	15.1393	0.0974402	-0.280839		-0.00979518
YDR412W	3.1968	-0.579922	0.425459	13.8044	-0.502448	-0.474648	0.362578	-0.00954324				YDR412W
YDR413C
YDR414C	-0.8862	-1.72738	-1.99424	15.7074	0.697833	-0.357534		-0.0241939					YDR414C
YDR415C	0.6986	-2.37333	-1.74662	15.7537	0.160847	-0.22276		-0.00454483
YDR416W	-0.5444	-2.54793	-2.59946	16.3633	0.213462	-0.511412		-0.0177605					YDR416W
YDR417C
YDR418W	3.2762	1.00288	1.584		0.050799	-0.315568		0.110886
YDR419W	-0.4466	-4.4112	-3.36587	17.3815	-0.0704145	-0.32221		-0.02783
YDR420W	-1.4095	-0.720232	-1.44222		-0.956115	-0.0893956		-0.0160268			YDR420W		YDR420W
YDR421W	-0.9093	-2.71786	-2.95456	16.6116	-0.495029	-0.733641		-0.0236265					YDR421W
YDR422C	-0.7682	-0.826233	-0.479955	14.3965	-0.247464	-0.609526		-0.0146461
YDR423C	-0.3309	0.144046	-0.265345	14.2742		-0.703294		-0.0220603					YDR423C
YDR424C	0.8259	-0.675765	-0.459973	14.309	0.0300004	-0.349755	-3.45943	0.00224263
YDR425W	0.5995	0.0114956	-0.85726	14.0896	0.440431	-0.345372		-0.0106486					YDR425W
YDR426C			-3.1078
YDR427W	0.4341	-1.33643	-1.41504	14.5552	0.427717	-0.0582784	-4.13754	0.00614189
YDR428C	-0.1902	-0.810966	-1.66658	15.2545	-0.00103589	-0.238398	-3.9542	-0.011052
YDR429C	1.1018	-0.92139	-0.808437	14.1397	0.517823	-0.473552		0.0307199
YDR430C	-0.1787	-0.471929	-0.242977	14.0349	0.853994	-0.443117		-0.00517171
YDR431W
YDR432W	2.5922	2.27828	1.99386	10.9851	0.0245816	-0.599552		0.0650567
YDR433W
YDR434W	-0.1667	-1.67116	-1.52284	15.0942	-0.00905252	-0.473552		-0.00829438
YDR435C	-0.4116	-1.17788	-2.36587	15.7014	0.516828	-0.411728		-0.00854686					YDR435C
YDR436W	-0.3591	-0.302226	-1.662	15.0162	0.174092	-0.481485	1.58496	-0.0195247					YDR436W
YDR437W	0.1024	0.136191	-1.5187		0.160847	-0.22276		-0.0267402
YDR439W	-0.3166	-1.30757	-0.152003	14.2886	-0.482876	-0.941062		-0.032719					YDR439W
YDR440W	-0.613	-1.9771	-2.1976	15.4894	0.114937	-0.353818		-0.0205991				YDR440W
YDR441C	-0.4086	-0.657445	0.0100637	13.5269	-0.640114	-0.406863		0.000687233
YDR443C	-1.012	-1.24127	-1.00868	14.5952	0.591209	-0.516507		-0.018641					YDR443C
YDR444W	-0.8026	-2.4112	-3.14561	16.3442	-0.173356	-0.679799		-0.0200573					YDR444W
YDR445C
YDR447C	1.506	-0.957356	-0.619271		0.469512	-0.237121	-7.55282	0.0998571
YDR448W	-0.2306	-2.88897	-2.48197	16.3443	0.112056	-0.246458	1	-0.022089
YDR449C	0.1804	-1.73216	-1.09851	15.0127	0.241224	-0.329927	-1.32193	-0.0107583
YDR450W	2.1484	-0.37146	-0.554273		0.368938	-0.271756	-8.63268	0.100296
YDR451C	0.44	-0.488026	-1.12658	14.7604	-0.267821	-0.345451	-0.873549	-0.00728057		YDR451C
YDR452W	-0.559	-2.38836	-2.02327	15.8408	-0.850136	-0.517834		-0.0107253	YDR452W				YDR452W
YDR453C	0.2026	-3.23786	-1.35476			-0.31457	-2	0.042103
YDR454C	1.1942	-0.332789	-0.520769	13.6511	0.31266	-0.732706	-3.78136	0.0472036
YDR455C
YDR456W	-0.1448	-0.24127	-0.997117	14.4948	-0.0877178	-0.375584		0.00654577					YDR456W
YDR457W	-1.2375	0.658097	0.27023	13.2949	0.463532	-0.629783	2.6845	-0.00726073					YDR457W
YDR458C	-0.404	-1.65745	-0.808437	14.8946	0.000997813	-0.363065		-0.0219801	YDR458C	YDR458C			YDR458C
YDR459C	-1.0356	-4.05889	-4.05889	17.8375	-0.558276	-1.39926	-1	-0.0159583
YDR460W	-0.0159	-1.08314	-0.805913	14.9281	0.160847	-0.375584	-1.41537	-0.0166131					YDR460W
YDR461C-A	0.6464	-0.800877	-1.699	14.7037	0.75391	-0.206883	-1	-0.0188822
YDR461W	2.4113	1.13816	0.309176	12.1517	0.540442	-0.202031		0.0741457
YDR462W	0.947	-0.450084	-0.270556	13.8561	0.624131	-0.538114		-0.0140588
YDR463W	0.323	-0.382702	-0.664288	14.1709	-0.0918379	-0.313524		-0.00675716	YDR463W
YDR464W	-0.6158	-0.284546	0.299831	13.6849	-0.107417	-0.681008	-0.847997	-0.0115743	YDR464W	YDR464W		YDR464W	YDR464W
YDR465C	0.3573	-2.12658	-1.57347	15.3845	0.659838	-0.204135	-0.584963	0.00314472
YDR466W	-0.4956	-1.52699	-1.01159	15.0221	-1.77067	-0.719135	2	-0.0246136					YDR466W
YDR467C
YDR468C	1.2255	-1.09234	-1.09851	14.9081	0.0698747	-0.366699	-0.514573	0.00347618
YDR469W	-0.0482	-2.24469	-1.44222	15.4152		-0.2013		-0.0337475
YDR470C	-0.1253	-1.13289	-0.72977	14.4557	-0.603037	-0.553402		-0.00572005					YDR470C
YDR471W	1.8969	0.0976108	-0.0218044	13.1424	0.540799	-0.309977	-3.27318	0.0851809
YDR472W	0.2182	-2.30045	-1.74178	15.4773	-0.0674121	-0.203098	1.74723	-0.00685472
YDR473C	0.0002	-1.34008	-1.03209	15.1357	0.0247143	-0.345372	-1	-0.028927	YDR473C
YDR475C	-0.9041	-1.49411	-2.23786	15.725		-0.619405	2.87355	-0.0202052					YDR475C
YDR476C	0.1778	0.54201	0.128293	13.6287	0.447188	-0.204135		0.0014936					YDR476C
YDR477W	0.1654	0.711054	0.6107	12.7509	0.201037	-0.352383	5.45943	0.00184327					YDR477W
YDR478W	-0.2054	-1.96016	-1.18442	15.332	0.523139	-0.313524		-0.0292419					YDR478W
YDR479C	-0.7612	-0.298673	-2.21759	15.7249	-0.304145	-0.732519		-0.0191756					YDR479C
YDR480W	-0.082	-1.31473	-0.979942	14.6115	-0.43699	-0.219732	1	-0.0130142
YDR481C	0.3526	-1.51046	-1.96016	15.4531	0.530655	-0.371252		0.0063814
YDR482C	0.4631	-1.5649	-1.28983	16.0417	-0.195724	-0.225573	-2.24793	-0.0434141					YDR482C
YDR483W	0.2031	-0.416962	-0.584241	13.7309	0.0796578	-0.32221		0.0281937
YDR484W	-0.3523	-1.27928	-2.23786	15.493	1.14734	-0.337633		-0.0209198
YDR485C	-0.3549	-1.486	-1.60823	15.703	0.260262	-0.466662		-0.0169333				YDR485C	YDR485C
YDR486C	0.5966	0.326537	-0.229382	14.019	0.348324	-0.285054	-2.87355	-0.0154237
YDR487C	0.8242	-1.0862	-0.99137		0.160847	-0.380085	-2.37464	0.0216553
YDR488C	-0.9081	-1.87832	-2.02327	15.7944	0.160847	-0.102931		-0.0194395					YDR488C
YDR489W	-0.2787	-0.298673	-1.20423	14.239	-0.312938	-0.578332		-0.00393673					YDR489W
YDR490C	-0.6236	-1.04097	-0.662004	14.2985	0.149286	-0.362224	1.32193	-0.0158885					YDR490C
YDR491C
YDR492W	0.8264	-1.31115	-1.1976	14.657	0.160847	-0.345372		0.0114361					YDR492W
YDR493W	0.8848	-0.134477	-0.120294	14.0043	0.523139	-0.351101	-2	-0.0162333					YDR493W
YDR494W	0.2174	-2.52284	-2.2723	16.1573	-0.00620757	-0.347475	-2.58496	-0.0156946
YDR495C	-0.4426	-1.15521	-1.47393	14.9352	0.160847	-0.392376		-0.027124			YDR495C		YDR495C
YDR496C	0.5506	-1.07704	-1.0862	14.4557	0.114666	-0.396075	-3	0.0187443
YDR497C	-0.5385	-1.4112	-1.76611	15.3601	0.00509198	-0.317768	-1.74397	0.0282618
YDR498C	-0.4047	-1.52699	-2.08314	15.6546	-0.35537	-0.265278		-0.00853968
YDR499W	-0.5846	-2.699	-2.12658	15.9606	0.0430635	-0.508825		-0.0244357					YDR499W
YDR500C	1.6473	0.41792	0.0840643	12.5164	0.219687	-0.0893956		0.0960904
YDR501W	-0.1919	-1.4112	-0.500218	14.4645	0.296214	-0.470144		-0.00612371				YDR501W
YDR502C	1.2923	1.14078	1.22466	11.7645	0.477184	-0.341633	-2.66297	0.0747833
YDR503C	-0.6618	-1.32916	-1.41889	15.5062	0.283136	-0.121022		-0.0225768
YDR504C						-0.640907		0.000261477
YDR505C	-0.5802	0.041243	0.0299829	13.5049	0.206569	-0.404583		-0.00999343
YDR506C	-0.2863	-0.657445	-0.554273	14.4329	-0.183765	-0.360222		-0.00759066					YDR506C
YDR507C	-0.2224	0.215368	0.516015	13.0248	-0.0775645	-0.398194	0.137535	-0.00462114					YDR507C
YDR508C	0.7673	-0.516636	-0.744197	14.1931	0.093907	-0.203098	-5.87463	0.0207072
YDR509W
YDR510C-A
YDR510W	2.0708	2.1167	2.27113	11.3663	0.915869	-0.557378	-1.48847	0.0404482
YDR511W	0.5095	0.817214	0.395063	13.2064		-0.336348		-0.0102573
YDR512C	1.5603	-0.0724828	0.487486	13.784		-0.371612		-0.0417124
YDR513W	1.6088	0.391768	0.500802	12.9101	0.22458	-1.04474		0.0220446
YDR514C	-0.0491	-1.95456	-1.88364	15.6946	0.061474	-0.975741	-2.16993	-0.0280471
YDR515W	0.1649	-0.558517	-0.612637	14.2089	0.160847	-0.313524	0.584963	-0.0136661
YDR516C	0.6046	-1.00578	0.146655	13.8123		-0.353818	0.157541	0.0171335
YDR517W	0.0163	-0.42082	-0.831358	14.5943	-0.658594	-0.337633	-0.736966	0.000779671
YDR518W	0.3145	0.382944	-0.0144996	13.3684	-0.0727852	-0.358154		0.014024
YDR519W	0.8472	-0.768568	-0.915936	14.1813	-0.265779	-0.480671	-3.32193	0.0220277
YDR520C	-0.0006	-3.44222	-2.58208	16.2884	-0.309157	-0.345372		-0.0265672
YDR521W
YDR522C						-0.347475		-0.00877653
YDR523C						-0.230423		-0.0105757
YDR524C	-1.0287	-0.298673	-1.08927	14.5412	-0.822384	-0.280346		-0.0161692
YDR524C-A
YDR524C-B	3.1978	1.30217	0.633199	11.5637	0.231798	-0.23787	-5.45769	0.148628
YDR524W-C						-0.289237		-0.0115324
YDR525W-A	1.1521	1.00576	2.04124	11.8925	-0.286168	-0.351101	0.535147	-0.00640136
YDR526C
YDR527W	0.6114	-0.516636	-0.526992	14.1618	0.00601254	-0.496422		-0.0099427
YDR528W	-0.8455	-0.805913	-0.349235	14.2552	0.175305	-0.448111		-0.0142067
YDR529C	0.9736	-0.971431	-1.25843	14.644	0.21214	-0.230423	-3.96896	0.0207417
YDR530C	-0.2887	-0.994241	-1.29336	15.1232	0.218925	-0.183228		-0.00800612					YDR530C
YDR531W	-0.2603	-1.91594	-1.9885	15.5612	0.014243	-0.346208	-0.584963	-0.00785373
YDR532C	-0.1231	-4.53952	-2.95456	17.0391	0.474504	-0.235412	-1.41537	-0.0367054					YDR532C
YDR533C	0.4979	-2.4344	-1.63039	14.7835	0.695937	-0.301038		0.0281445
YDR534C	0.4278	0.633199	0.703987		-0.136172	-0.380085		0.0668279
YDR535C			-1.96016
YDR536W						-0.332127		0.0156886
YDR537C
YDR538W	1.4399	-0.590745	-1.12973	14.9284	0.267879	-0.170022		-0.00200409
YDR539W	-0.0522	-0.471929	-0.77596	14.4573	0.585132	-0.660892	-0.584963	0.00208216
YDR540C	-0.0943	-1.24127	-1.1047		0.160847	-0.427288		-0.013549
YDR541C	-0.9451	-3.23786	-4.32193	16.731	-0.518528	-0.29499		0.00634426
YEL001C	0.8474	-0.744197	-0.475936	13.9548	0.155441	-0.285054		0.00725066
YEL002C	0.5793	0.302173	0.27739	13.1751	0.229839	-0.39018	1	0.00448555
YEL003W	0.6034	-1.14242	-0.106249	14.2821	-0.241858	-0.428921		-0.0132862
YEL004W	-0.2525	-2.24469	-1.56918	15.4115	-0.121072	-0.345372		-0.0287872
YEL005C	-0.6465	-1.82623	-2.42663		-0.173821	-0.448176		-0.0239775					YEL005C
YEL006W	-0.6898	-2.96578	-3.57347	17.1234	0.518398	-0.240087		-0.0132827
YEL007W	-0.236	0.920674	0.345964		-0.111087	-0.58353	0.962153	-0.00506915
YEL009C	-3.7903	-3.8997	-3.87832	17.352	0.160847	-0.208458	7.56224	0.0285034
YEL011W	-0.4148	-1	-0.608232	14.1049		-0.208458		0.00842719
YEL012W	-0.0021	-1.46594	-0.467932	14.4453	0.160847	-0.419275	0.2419	-0.0251732					YEL012W
YEL013W	-0.0901	-0.114035	-0.8863	14.1053	0.33362	-0.227897		0.00943264
YEL014C						-0.3086		-0.0307054
YEL015W	0.22	-1.83136	-2.04097	15.4597	0.336737	-0.454005		-0.00677173
YEL016C	-1.2435	-3.55639	-3.52284	17.5214	0.431999	-0.291721		-0.0228833
YEL017C-A	1.791	0.846393	1.01436	11.8447	0.746072	-0.183228	-2.58496	0.0727834
YEL017W	0.13	-0.24127	0.27262	13.7558	0.0363712	-0.22276	-1.32193	-0.0105118
YEL018W	1.1396	-1.88897	-1.7084	15.7629	-0.299182	-0.650103		-0.0181273					YEL018W
YEL019C	0.3087	-0.24127	-1.31473		-0.0963716	-0.237121		-0.011601
YEL020C	-0.5922	-2.78588	-2.79586	16.5099		-0.315568		-0.00582865					YEL020C
YEL020C-B
YEL020W-A	2.8239	-0.224317	-0.724993	13.8781	0.501893	-0.0893956		0.0159749
YEL022W	-0.7573	-0.187707	-0.354759	13.9723	0.160847	-0.419275	4.24793	-0.00983145					YEL022W
YEL023C		-5.57347		21.4227	0.160847	-0.604664		-0.0207156					YEL023C
YEL024W	0.9075	0.474047	0.14274	12.7379	0.160847	-0.24152	-1.15239	0.0477278
YEL025C	-1.4531	-3.07097	-3.77596	17.2057	0.221728	-0.406488		-0.0167796					YEL025C
YEL026W	1.4966	2.12002	1.86315	10.7185	0.160847	-0.237121	1.19265	0.0966228
YEL027W	1.5853	0.271426	-0.018878	12.8152	0.160847	-0.240087	-1.96963	0.107874
YEL029C	-0.6673	-3.04692	-2.79586	16.4592	0.805204	-0.345372	2.11548	-0.0084059
YEL030C-A			-1.23107
YEL030W		-2.72738	-1.82113	14.7038		-0.525121		0.0228846
YEL031W	-0.0203	1.37851	1.07587	12.2064	0.0500321	-0.902403	-3	0.0353446
YEL032W	-0.2033	-0.1976	0.0976108	13.8055	0.313187	-0.285054		0.0169306
YEL033W		-6.05889	-5.57347			-0.527061		-0.0531971	YEL033W	YEL033W	YEL033W
YEL034C-A
YEL036C	-0.1344	-1.38458	-1.81097	15.2223	-0.429353	-0.454005	1	0.00322088
YEL037C	1.0443	0.839153	0.928276	12.5599	0.160847	-0.375584	-2.96896	0.0198318
YEL038W	0.2355	-1.35845	-1.86775	15.6096	0.160847	-0.313524	-3.16993	0.00764149
YEL039C	0.7055	-0.24127	0.814755		-0.0178453	-0.182758		0.00778274
YEL040W	0.5551	-0.541618	-0.808437	13.9217	0.605844	-0.329927		0.0284488
YEL041W	-0.4058	-3.12029	-1.23107		0.3352	-0.289626		-0.0241855					YEL041W
YEL042W	0.2947	1.54251	0.726831	12.3083	0.160847	-0.182758	2.52535	0.0268201
YEL043W	-1.1465	-0.209228	-0.424688	14.0662	-0.782391	-1.3425		-0.00282346
YEL044W	0.5188	-1.92139	-2.79586	15.9159	-0.00394415	-0.23787	-2.13754	-0.010516					YEL044W
YEL045C		-1.82623
YEL046C	1.2157	1.46624	1.06557	11.902	-0.154235	-0.353109		0.0582852
YEL047C	0.5334	0.266637	0.381837	12.9442	-0.0820718	-1.12868		0.0444152
YEL048C	-0.4633	-2.01742	-1.73216	15.4903	-0.00628293	-0.208846		-0.010154
YEL049W					0.192099	-0.208458		0.102791
YEL050C	0.0052	-1.05289	-1.49005	14.8417	-0.266598	-0.419275	3	0.011221					YEL050C
YEL050W-A
YEL051W	0.8149	-0.332789	-0.093879	13.4839	0.160847	-0.313524	-2.34395	0.0436412
YEL052W	-0.779	-1.30045	-1.54372	15.0875	0.0636372	-0.356819		-0.0049396					YEL052W
YEL053C	-0.6563	-2.1078	-1.89432	15.662	-0.0760632	-0.402533		-0.00918928					YEL053C
YEL053W-A
YEL054C	3.2449	0.919149	1.13225		0.684095	-0.313524		0.0951972
YEL055C	-0.2601	-0.298673	-0.161653	13.8186	-0.146638	-0.345372	-2.58496	-0.0087554					YEL055C
YEL056W	-0.2875	-2.36587	-2.45008	15.6922	-0.248532	-0.227897		-0.00438504					YEL056W
YEL058W	0.2175	-1.17462	-1.65745	15.3488	-0.343991	-0.365652	-5.96578	0.0134412					YEL058W
YEL059C-A	0.0294	1.56511	-3.22432		0.62347	-0.589252		-0.0226084
YEL060C	0.593	1.96495	1.75232	11.5608	0.319452	-0.183228		0.0482666
YEL061C	-0.7437	-1.57777	-1.64386	15.2485	1.04258	-0.827434	1.67872	-0.0191929					YEL061C
YEL062W	-0.6682	-0.854649	-2.11404	15.2897		-0.703611		-0.0186584					YEL062W
YEL063C	0.097	0.00288251	0.584	12.9573	-1.49738	-0.271833	-2.32193	0.0296157
YEL064C	-0.2837	-2.1078	-1.68501	15.8671	-0.596839	-0.415265		-0.0151866					YEL064C
YEL065W	-0.0215	-1.32916	-1.91594	14.9318	0.218633	-0.454005		0.018242					YEL065W
YEL066W	0.6688	0.260628	0.522056	13.269		-0.524349		0.00227738
YEL067C						-1.07082		-0.021816					YEL067C
YEL068C	0.2904	0.421156	-0.272297			-0.408029		-0.0192294
YEL071W	0.9676	-1.34008	-1.2723	14.7241	0.487617	-0.346957		0.0204939
YEL072W	-1.2793	-3.01159	-6.26534	17.8997	-0.950505	-0.367691	1	-0.0242463
YEL077C						-0.315264		-0.0119103					YEL077C
YER001W	-0.1829	-0.673463	-0.926865	14.3895	0.200067	-0.640907	-1	-0.00721282					YER001W
YER002W	1.7763	-0.128156	0.608809	13.4198	0.160847	-0.2013	-3.84132	-0.00414068
YER003C	1.1054	1.56511	1.42169	11.7924	0.160847	-0.182758		0.0358227
YER004W	0.547	-0.179515	-0.182786	13.902	0.225187	-0.26206		0.00845446
YER005W	-0.9293	-2.31473	-2.82623	16.3747		-0.918217		-0.0185521					YER005W
YER006C-A
YER006W	0.7566	-0.263612	0.146655	13.4688	0.31918	-0.208458	-3.32193	0.0184602				YER006W
YER007C-A	0.9464	-0.369595	0.191563	13.6588	0.160847	-0.450764	-5.55459	0.0225831
YER007W	0.2122	-2.32193	-2.88897	16.4441	-0.373738	-0.50203		-0.0197142					YER007W
YER008C	-0.6546	-0.500218	-0.140826	14.1276	-0.49308	-0.296776		-0.0100774
YER009W	1.4563	0.360645	0.390668	12.8013	0.446341	-0.301038	-5.64386	0.0450212
YER010C	-0.4973	-1.699	-1.486	15.1661	0.032778	-0.469614		-0.00990199
YER011W	1.4818	3.16736	2.63993		0.876467	-0.237121		0.114463
YER012W	0.885	1.0697	0.516015	12.7597	0.612832	-0.235412	0.687128	0.0109821
YER013W	-0.4757	-1.49818	-1.27928	15.1245	0.000725667	-0.31677	-2.87355	-0.0153799					YER013W
YER014C-A						-0.237121		0.00912091
YER014W	0.0498	-0.808437	-1.14242	14.611	-0.0885453	-0.422799		-0.0121705
YER015W	-0.1948	-3.12029	-4.15843	16.951	0.0213235	-0.389008		0.00302685
YER016W	-0.0804	-1.86775	-2	15.7579	-0.095485	-0.243136	-3.58496	-0.0256338
YER017C	-0.9382	-0.496142	-1.23786	14.5081	0.0133404	-0.383412		0.0023414
YER018C	-0.842	-1.15521	-1.85204	15.4061	0.160847	0.0462008	1.58496	-0.0234513
YER019C-A	1.2915	-0.469929	-0.954557	14.4898	0.160847	-0.111621	-1	0.0348461
YER019W	-0.2898	-2.09542	-1.67577	15.6334		-0.7387		0.00720259
YER020W	-0.1054	-0.72738	-1.45799	15.0432	0.186555	-0.28715	-1.32193	-0.0156957
YER021W	0.1896	-1.09542	-1.02327	14.6096	-0.18746	-0.239935	1.6939	0.000741414					YER021W
YER022W	-0.2309	-1.51457	-1.77103	15.2972	0.141155	-0.454005	-3.58496	-0.0144298
YER023W	1.7448	0.196607	0.105678	13.3161	0.107306	-0.306962	-2.15239	0.0365816
YER024W		-3.8365	-5.57347	18.1457		-0.355446		-0.00354316
YER025W	1.1565	1.20664	0.791606	12.2369	0.111597	-0.157233	-2.46949	0.0503394
YER026C	0.7068	-1.23107	-1.33643	14.7287	0.515539	-0.345372		0.00762579
YER027C	0.7705	1.12367	0.778209	12.6839	0.454292	-0.389008	-0.618998	-0.0084413
YER028C	-0.4575	1.76043	-1.27928		-0.102921	-0.630062		-0.0205506					YER028C
YER029C	0.8506	-0.37707	-0.444184	14.38	-0.000215044	-0.367691	0.415375	-0.0360579
YER030W	1.4693	0.243669	0.436162	13.1147	-0.200196	-0.280839	-4.39232	0.0121258		YER030W
YER031C	1.0845	-0.179515	-0.272297	13.8231	-0.380154	-0.291212	-1.39855	0.0028288
YER032W	-0.5256	0.37629	0.591679	13.0926	-0.157829	-0.388299		-0.0170536					YER032W
YER033C	-0.5817	1.76043	-0.422752			-0.336979		-0.017027					YER033C
YER034W	0.7249	-0.768568	0.27262	13.8126	-0.158156	-0.504109		-0.0300209
YER035W	0.9885	0.458382	0.77905	13.2299	0.244812	-0.422782	-0.873549	-0.0165528
YER036C	0.7192	-0.251539	0.516015	12.7572	0.360236	-0.287246	-4.85799	0.0568081
YER037W	-0.167	-2.699	-3.08314	16.4	-0.919074	-0.341633		-0.00971889					YER037W
YER038C	-0.8345	-1.65745	-1.8625	15.277		-0.425877		-0.0192927
YER039C-A	0.2597		-1.96578		0.514032	-0.203612		-0.0178603
YER040W	-0.5386	-0.0543923	-0.608232	14.1761	-0.417231	-0.366699	2.32193	-0.0230309					YER040W
YER041W	-0.9164	-6.05889	-3.87832	17.908	0.517355	-0.347475		-0.0171304					YER041W
YER042W	0.8962	-0.0831412	0.748461	12.9714	0.51212	-0.422175	-4.32193	-0.00454847
YER043C	1.5852	2.71039	2.85858		0.422499	-0.511003	-6.63662	0.0952853
YER044C	0.9133	-0.349235	-1.20756	13.5713	0.282736	-0.297699	-0.169152	0.0520316
YER044C-A		-0.657445	-2.30757		-0.0849488	-0.506342		-0.0250693					YER044C-A
YER045C	-0.7156	-1.42275	-1.18115	14.8343	0.0684732	-0.233316	0.736966	-0.00210297
YER046W	-0.6479	-3.09542	-4.57347	17.247	0.174006	-0.7387	-3.23267	-0.0206963
YER047C	0.0424	-0.207561	-0.880976	14.1831	0.1819	-0.351101		-0.0120732					YER047C
YER048C	1.0503	0.356144	0.45628	13.2409	-0.00513862	-0.509326	-1.15528	0.00702789
YER048W-A	1.0932	-0.125006	-0.298673	13.9905	-0.182098	-0.365514	-0.748461	0.0118534
YER049W	0.3197	-1.31473	-1.22432	14.6485	0.173437	-0.240087		0.0251766
YER050C	0.8096	-1.14242	-1.46594	15.0687	0.174931	-0.511197	4.64386	-0.0157442
YER051W	-0.5469	-3.699	-3.45799	17.2921	-0.431865	-0.523499		-0.0182016					YER051W
YER052C	0.4606	0.506907	0.350497	12.7082	0.00484227	-0.723057	1.39232	0.0326517
YER053C	-0.236	-1.65745	-1.39973	15.1475	0.160847	-0.32221		0.00418958
YER053C-A		0.757877	-1.23107		0.0786084	-0.139963		0.0426751
YER054C		-3.4112	-4.53952			-0.291212		-0.0188845					YER054C
YER055C	0.4623	-1.98279	-1.86775	15.3582	-0.0721251	-0.375584	-0.562936	0.0165728
YER056C	0.712	-1.25843	-1.59946	15.0029	0.868178	-0.111621	-2	0.0285802
YER056C-A	1.9141	1.48646	1.91456		0.0417127	-0.183228	-6.76816	0.103791
YER057C	1.4148	0.648005	0.506907	12.4651	-0.0916949	-0.346957	-2.87355	0.0509415
YER058W	1.0449	-1.65745	-0.422752	14.9454	-0.459477	-0.410273		-0.0328454					YER058W
YER059W	-0.1147	-1.191	-1.19429	14.7887	-0.344079	-0.541868	-1.16993	-0.0283556					YER059W
YER060W	-1.1698	-1.58208	-2.27928	15.8434	0.246206	-0.287246		0.0103174
YER060W-A		-1.23107				-0.233316		0.02065
YER061C	-0.6383	-1.84166	-2.9885	15.9478	1.25946	-0.235412		-0.0141744					YER061C
YER062C	1.0485	0.230203	-0.0101344	12.9046	-0.126836	-0.522053	0.415375	0.045211
YER063W	0.9196	0.698663	1.38073	12.242	0.252921	-0.163315	-1.44573	0.0190325				YER063W	YER063W
YER064C	0.2173	-0.498179	-0.340075	14.0753	2.35807	-0.0582784	-2.16465	-0.0129085	YER064C			YER064C
YER065C		-4.57347	-4.26534		1.54714	-0.375584	5	0.0313418
YER066C-A
YER066W					-1.00057	-0.469207		-0.00680177
YER067C-A
YER067W	2.8864	0.00575927	0.78576		0.283745	-0.660892		0.00269576
YER068C-A
YER068W	0.4483	0.678973	0.356144	13.1354	0.160847	-0.422782	-0.67872	-0.00356344
YER069W	-0.2452	-0.603841	-1.37707	14.4951	0.160847	-0.406863		0.0205862
YER070W	0.3312	0.851999	0.458382	12.4878	0.091418	-0.254958	-0.321929	0.0442109
YER071C	0.1086	-1.8625	-1.58641	15.6156		-0.345372		-0.023138
YER072W	1.6667	1.20351	1.35952	12.2237	0.0194175	-0.22276	0.2419	0.013737
YER073W	0.112	-0.200913	-0.311148	13.6424	-0.309157	-0.235412	-1.97499	0.0287747
YER074W	1.7411	0.238787	-0.367732		0.160847	-0.298635	-8.79627	0.121346				YER074W
YER074W-A	0.6645	-1.31833	-0.710756	15.1393		-0.739249	0.222392	-0.0203747
YER075C	-0.6667	-0.320126	-0.189351	14.0058	0.2497	-0.28063		-0.0157694					YER075C
YER076C	-0.2559	-2.61706	-3.26534	16.3474	0.160847	-0.375584		0.00165183
YER076W-A
YER077C	-0.4183	-2.04097	-3.17137	16.7072		-0.0893956		-0.0234004					YER077C
YER078C	-0.575	-2.51457	-1.34008	15.1757	-0.718088	-0.52066	4	2.34047e-05
YER079C-A
YER079W	0.8052	0.0468403	-1.13606		0.160847	-0.329927	3.58894	-0.00662226	YER079W
YER080W	0.858	0.790772	0.746743	12.8224	0.394652	-0.210108		0.00678712
YER081W	-0.9335	-3.49005	-2.93236	15.9823	-0.0160842	-0.370451		0.046713
YER082C	0.2199	-1.78588	-1.11092	14.7804	0.0983262	-0.353109	-3.34577	6.16399e-05
YER083C	0.6645	1.14991	1.1776	12.6177	0.0113681	-0.389008		-0.00372373
YER084W		-1.24127				-0.24152		-0.0221624
YER086W	0.3205	0.312665	-0.0846703	13.2451	0.160847	-0.417326		0.0516637
YER087C-B	1.2105	1.24367	1.69466	11.933	-0.0776882	-0.454005	-3.96896	0.0228904
YER087W	0.6849	-2.06492	-2.40354	15.9728	-0.573738	-0.349952		-0.0192046					YER087W
YER088C	-0.1416	-0.614845	-0.254978	13.8938	-0.463624	-0.46947		0.00795402					YER088C
YER088C-A	3.4063
YER089C	0.0466	1.27441	0.950842	12.6271	0.58573	-0.375584	0.598637	0.0013072
YER090W	1.2831	1.38184	1.10635	12.2369	-0.244619	-0.345372	-2.36773	0.0191523
YER091C	1.1991	2.35727	2.52732		0.160847	-0.313524	-1.12362	0.095829
YER092W	0.4265	-1.20756	-0.703689	15.0208	-0.063683	-0.345372		-0.0353121					YER092W
YER093C	-1.0945	-1.1976	-1.24811	15.1846	-0.566865	-0.3086		-0.0259497					YER093C
YER093C-A	0.1796	-0.91866	-0.272297		0.0626149	-0.208846		-0.00856702					YER093C-A
YER094C	0.8557	-1.50635	-1.5649	15.1481	0.160847	-0.345372	0.51334	0.0111679
YER095W	0.2966	-1.13924	-1.23107	14.9585	-0.158133	-0.967896		0.0216871
YER096W		-1.5649	-1.74178			-0.454005		-0.00243903					YER096W
YER097W			-1.97143
YER098W	-0.8344	-2.45799	-1.05889		0.314997	-0.375584		-0.0228121					YER098W
YER099C	0.415	-1.62593	-1.79586	15.5467	0.0616437	-0.238398	-0.321929	-0.00233062					YER099C
YER100W	1.4029	0.342555	0.0881416	13.4549	0.420248	-0.402963	0.718229	-0.000557446
YER101C	0.2725	-1.45403	-0.951764	14.6196	0.571717	-0.419275		-0.00539071
YER102W	1.1055	0.128293	-0.192645		0.192079	-0.237121	-6.56986	0.101334
YER103W	0.2459	-1.30045	-0.907793	14.6695	0.160847	-0.341633		0.0199758
YER104W	0.3988	-1.72738	-1.56064	15.0015	0.394711	-0.44256		-0.00835232					YER104W
YER105C	-0.8674	-0.632629	-0.637109	14.3424	-0.496665	-0.54616		-0.0139091
YER107C	0.7704	-1.61264	-2.07097	15.6048	0.160847	-0.337633	0.432959	-0.0223384
YER107W-A
YER110C	0.7766	1.64985	1.60407	11.4294	0.398805	-0.422799	0.878694	0.0534377
YER111C	-0.9586	0.68437	0.197865	13.5281	-0.292247	-0.356819		-0.017018		YER111C			YER111C
YER112W	1.1467	-0.365871	0.230203	13.2177	0.0825147	-0.59326	2.87463	0.00309553
YER113C	-1.025	-1.32193	-1.62593	15.2168	0.160847	-0.345372		-0.0243323					YER113C
YER114C	-0.2283	0.657183	0.269033	13.259	0.160847	-0.0893956	1.58496	-0.00953319
YER115C	-1.4469	-5.44222	-5.2109	19.2147	-0.135419	-0.727751		-0.019694				YER115C
YER116C	0.1473	-1.94898	-2.41889	15.7813	-0.407138	-0.982879	-0.485427	-0.0166349
YER117W	1.4851	-0.994241	-0.910502		0.136952	-0.313524	-6.78474	0.102203
YER118C	0.0512	-0.56918	-1.28279	14.4055	-0.223296	-0.357534		0.00200336					YER118C
YER119C	-0.2069	-0.522841	-0.867752	14.4043	-0.0688791	-0.673344		-0.00320575					YER119C
YER119C-A
YER120W	2.0384	1.81926	1.38736	12.1517	0.0701535	-0.25606	-3.74397	0.0315631
YER121W	-0.0085	-3.23786			-0.115208	-0.525121		-0.00525891
YER122C	0.6457	-0.432455	-0.14401	13.8029	0.515745	-0.363065	-3.39232	-0.00612606
YER123W	-0.3065	-0.946194	-1.32916	14.5923	0.160847	-0.419275	-0.479168	-0.00827294
YER124C	0.09	-1.86775	-1.54793	15.1894	-0.0996087	-0.296776	-1.44573	-0.0188186					YER124C
YER125W	-0.0627	1.50182	1.4526	11.9392	0.194748	-0.345372	4.13754	0.0123485
YER126C	1.0989	-1.29336	-0.678072	14.1877	0.699118	-0.23787		0.0417237
YER127W	0.1764	-1.24127	-1.23107	14.967	0.566924	0.0462008		-0.00272118
YER128W	0.3834	-1.13606	-1.28983	14.6074	0.123106	-0.2013		-0.00860328
YER129W	-1.3824	-1.92687	-1.96578	15.6039	0.412161	-0.288036	3.32193	-0.0255284					YER129W
YER130C	-0.2771	-1.99424	-2.74662	16.3444	0.361517	-0.210108	-1.58496	-0.0117316
YER131W	1.7457	0.345964	0.299831	12.2228	-0.139031	-0.720842		0.0948305
YER132C	-1.5575	-1.57347	-2.13289	15.5803	0.146662	-0.237121		-0.0187817					YER132C
YER133W	0.8634	-1.59946	-1.22769	14.9414	0.0469023	-0.235412	0.465664	0.00654002
YER133W-A
YER134C	1.6756	-1.1976	-0.430509	14.4457	0.372817	-0.261895	-1.73697	-0.0125364
YER135C		-0.239566				-0.210108		-0.0218735
YER136W	0.7596	0.0129262	0.173767	13.1822	0.0147539	-0.353109	-0.514573	0.0179594
YER137C	1.5179	1.34255	-1.42275		0.192211	-0.478088		-0.0305274					YER137C
YER137W-A
YER138W-A						-0.299762		-0.0502656
YER139C	0.2647	-1.92139	-1.74178	15.5091	-0.305243	-0.235412	1.32193	-0.0203934
YER140W	-0.7408	-2.68966	-2.49818	16.2696	-0.22421	-0.628511		-0.0285515					YER140W
YER141W	0.2061	-0.910502	-1.05889		0.160847	-0.349517		0.0202066
YER142C	-0.3748	-1.9771	-0.790859	14.9234	0.699843	-0.59326		-0.0178321
YER143W	0.9034	-0.746616	-0.813499	14.3869	0.497319	-0.0893956	-2.87355	-0.00644249
YER144C	-0.9383	-1.39973	-1.57347	15.3909	-0.115085	-0.596221		-0.0136574
YER145C	0.4523	-0.597278	-1.20423	14.6104	-0.107444	-0.609526		0.0290816
YER145C-A						-0.121022		-0.0297833
YER146W	2.8511	-1.36959	-0.547932	14.6988	0.232456	-0.404583		-0.0139228
YER147C	-0.6866	-3.73697	-2.87832	16.9403	-0.0940457	-0.665785		-0.0304175					YER147C
YER147C-A
YER148W	1.9579	-0.910502	-1.18771	14.5317	0.622551	-0.203612		0.007244
YER148W-A
YER149C	0.7326	-1.2109	-0.875672	14.8851	-0.640097	-0.682792		-0.0183709
YER150W	0.2564	-0.826233	-1.96578		0.652441	-0.329927		0.0339011
YER151C	-0.0884	0.738984	0.569491	12.8445	-0.00402813	-0.345372	-1	0.0022241
YER152C	0.0997	-1.53116	-2.662	15.9002	-0.0759914	-0.608424		-0.0126644					YER152C
YER152W-A
YER153C	-1.5711	-2.24469	-2.74662		-0.334677	-0.349517		-0.0396691					YER153C
YER154W	-0.9091	-0.504305	-0.724993	14.0486	-0.18554	-0.425485		0.0151652
YER155C	-1.3835	0.0100637	-0.0709665	13.7034	-0.477642	-0.683875	-2.32421	-0.0127898					YER155C
YER156C	0.6542	0.00144197	0.0496308	13.5234	-0.540632	-1.31767		0.00671551
YER157W	-0.7925	-2.06492	-2.05889	15.6124	0.313484	-0.183228		0.00210204
YER158C	0.0185	0.342555	-1.40354		-0.42467	-0.287419	2.58496	-0.00439831
YER158W-A
YER159C	1.7827	0.00863031	0.0922074	14.0481	0.160847	-0.666385	1.9542	-0.0337444
YER161C	0.0089	-0.84944	-0.24127	14.4719	0.709651	-0.385943		-0.0226262		YER161C			YER161C
YER162C	-0.0213	-1.85726	-1.61264	15.8538	0.271448	-0.295757		-0.0149786					YER162C
YER163C	-0.3902	-0.907793	-2.44222	15.51	-0.640273	-0.61683		-0.0156107
YER164W	-0.3258	1.03914	1.28629	12.3581	-0.148101	-0.301038		-0.00121398					YER164W
YER165C-A
YER165W	1.4019	2.72944	3.23465		0.160847	-0.208458	0.533682	0.0761198
YER166W	-0.7146	-0.00578235	0.180148	13.4574	1.2169	-0.203612		0.00178608				YER166W	YER166W
YER167W	-0.8535	-1.12029	-1.662	15.1382	-0.184405	-0.676421	4.87463	-0.0105983
YER168C	-0.1758	-1.59074	-1.34008	15.0971	-0.884521	-0.871832	-1.22239	-0.0109932
YER169W	-0.4982	-1.58208	-1.43051	15.2163	0.160847	-0.356819		-0.0189019					YER169W
YER170W	0.4688	-1.65745	-1.2723	15.2264	-0.374672	-0.389626		-0.0213548					YER170W
YER171W	-0.5828	-1.08009	-1.67116	15.0159	0.365641	-0.23787	-2.58496	-0.00822811					YER171W
YER172C	-0.9391	0.123004	-0.251539	13.8404	-0.0820997	-0.237121		-0.0140103			YER172C		YER172C
YER172C-A
YER173W	-0.0386	-2.82623	-3.13289	16.8174		-1.2824		-0.0309053
YER174C	0.0093	-1.49005	-1.8997	15.629	0.687148	-0.150801		-0.00654161
YER175C	-0.0934	-2.04692	-2.11404	15.88	0.274198	-0.329927		-0.00562384
YER175W-A			-1.96578		-0.722057	-1.40159		-0.0598666
YER176W	-0.4038	0.00575927	0.187768	13.8556	0.354662	-0.339007		-0.0125191				YER176W
YER177W	1.6192	-0.619271	-0.710756	13.801	0.160847	-0.237121	-0.9333	0.0565674
YER178W	0.7773	2.05346	2.23419	11.1712	-0.0785772	-0.630865	-4.35755	0.0495261
YER179W	0.35	-1.9771	1.09424			-0.287246		-0.0036044
YER180C				22.2021		-0.230423		-0.0202498
YER180C-A	0.2437	-2.30757	-0.84944	14.6553	0.160847	-0.417637		-0.0205405
YER181C						-1.31396		-0.0481927
YER182W	0.2171	-1.92139	-1.68966	15.6584	0.108137	-0.0826235	-2.87355	-0.0090347
YER183C	-0.1049	-1.63935	-1.9105	15.6991		-0.594508		-0.0165051
YER184C		-2.5649	-3.47393	17.8437	-0.0803155	-0.211788		-0.0178954				YER184C	YER184C
YER185W		-1.82623				-0.349755		-0.0149778					YER185W
YER186C			-5.96578	20.9815	-0.448218	-0.574085		-0.0330395					YER186C
YER187W					-0.902148	-0.45699		-0.0192769
YER188W	0.2938	-3.55639	-2.14561			-0.280346		-0.00999278
YFL001W	-0.3896	-2.25843	-2.33643	15.839	-0.93533	-1.0181		-0.00802139					YFL001W
YFL002C	-0.2823	-1.67116	-1.09542	15.0363	0.369373	-0.23787		-0.0131973
YFL003C		-3.94342	-2.53116			-1.01087		-0.0317413
YFL004W	0.1861	-0.112475	0.444667	13.3137	-0.147455	-0.422387	-0.156789	0.00739531	YFL004W				YFL004W
YFL005W	1.2207	-1.04394	-0.715486	14.1904	0.530594	-0.222303	1.52356	0.0166593
YFL007W	-1.0583	-0.650635	-0.358454	14.0824	-0.577132	-0.636887	-1	-0.00774668					YFL007W
YFL008W	-0.5144	-0.33825	0.240009	13.6104	-0.236035	-0.504109	-4.29453	-0.0069047
YFL009W	-0.3873	-1.06492	-1.68038		-0.953514	-0.435122	-1.78427	-0.00628432					YFL009W
YFL010C	2.5137	0.930548	0.83996	12.6535	0.151138	-0.435183		0.0155698
YFL010W-A					-0.626792	-0.422799		-0.0197154
YFL011W					0.460951	-0.531747		0.0130338
YFL012W-A
YFL013C	1.157	-0.129734	-0.330973	14.086	0.676187	-0.0893956		-0.0137104					YFL013C
YFL013W-A
YFL014W	0.9542	-1.3474	0.0758749	13.0238	0.160847	-0.291212		0.101536
YFL016C	-0.0007	-0.184425	-0.875672	14.2286	0.160847	-0.32312		0.0104265					YFL016C
YFL017C	0.0807	-1.43051	-0.902389	14.8624	-0.22892	-0.280839	-3.96896	-0.00968893					YFL017C
YFL017W-A	0.7428	0.312665	0.814755	13.1774	0.125755	-0.2013	-0.777676	-0.0150628
YFL018C	0.9095	0.867106	1.16672	12.218	0.491438	-0.3086	-2.73893	0.0389177
YFL019C						-0.981123		-0.011285
YFL020C			0.358396			-0.2013		0.0937209
YFL021C-A
YFL021W	0.769	-0.155213	-0.724993	14.1419		-0.451675		-0.0104857				YFL021W
YFL022C	1.097	1.49518	1.20163	11.9769	0.160847	-0.0893956	-1	0.0447068
YFL023W	0.0916	-0.504305	-0.164884	14.1053	0.370805	-0.349952		-0.0174709					YFL023W
YFL024C	-0.941	-2.16488	-1.486	15.2109	-0.616858	-0.312481		-0.0106746					YFL024C
YFL025C	-0.6954	-0.778432	-1.34008	14.8566	0.0831375	-0.435642	1	-0.0126661					YFL025C
YFL026W	0.1861	-1.38836	-1.92687	15.5064	0.385065	-0.313524	-2.89616	-0.00523127
YFL027C	-0.8411	-3.92139	-4.29336	17.6458		-0.392546		-0.0188612
YFL028C	0.2918	-2.02915	-2.37333	15.9007	0.619028	0.0168545		-0.000427568
YFL029C	-0.3995	-1.82623	-1.84166	15.5389	0.0944735	-0.666385	1.58496	-0.0147235					YFL029C
YFL030W		-2.24469	-3.07097		-0.42694	-0.26206		0.00293318
YFL031W	-4.5783	-4.75633	-4.57347	18.8771	-0.260261	-0.382228		-0.0164367
YFL032W
YFL033C	-0.9725	-0.277534	-0.77596		0.380908	-0.604819		-0.012855					YFL033C
YFL034C-A	1.3284	-1.72738	-1.63935	14.8005	-0.335053	-0.442691	-4.85799	0.0373414
YFL034C-B	0.5999	-0.274041	-0.181149	13.8695	-0.0282305	-0.254958		-0.0260125
YFL034W	-0.5644	-0.739372	-0.655172	14.172	0.898445	-0.271756	0.459432	-0.00156889	YFL034W
YFL036W	-0.7143	0.0922074	0.550901	13.1808	-0.078653	-0.315568	1.32193	0.00156954
YFL037W	0.737	1.16993	1.04334	12.1734	0.309592	-0.240087	0.992345	0.0406063
YFL038C	1.1422	-0.516636	-0.520769	14.0045	0.748158	-0.376668	-2.18587	0.0176599
YFL039C	1.6889	2.28007	1.79369	10.8361	0.726316	-0.32312	-2.83519	0.098192
YFL041W	-0.0184	0.404903	0.0271541	13.7952	0.0467589	-0.299762		0.00199972
YFL042C	-0.3305	-0.0954196	-0.07552	13.7278	0.606737	-0.64923		-0.00982864
YFL044C	0.295	0.0579701	-0.0380063	13.4409	0.508264	0.0168545		0.0142854
YFL045C	1.4477	-0.680382	-0.12658	13.1405	-0.240495	-0.280346	-1.87447	0.0742636
YFL046W	0.0915	-0.710756	-1.15521	14.7852	0.436843	-0.208458	-2	-0.0246298					YFL046W
YFL047W	-0.7888	-2.33643	-2.22432	15.7566	-0.0290232	-0.439857		-0.013105
YFL048C	0.4254	-1.34373	-1.21424	14.8508	-0.202515	-0.724902		0.00442755
YFL049W	-0.1049	-1.65745	-1.96016	15.5994	-0.155277	-0.438274		-0.00744602					YFL049W
YFL050C				19.874	-0.146638	-0.496422		-0.0158199
YFL052W						-0.23864		-0.02822					YFL052W
YFL054C	-0.5318		-2.92139		-0.483211	-0.435183		-0.00627595					YFL054C
YFL055W		-4.4112			-0.0679951	-0.761795		0.00225733
YFL058W						-0.325272		0.0821528
YFL062W						-0.380085		-0.0123855
YFR001W	0.9192	-1.45008	-0.465938	14.5084	-0.0928584	-0.419275	-1.99536	0.00448362					YFR001W
YFR002W	-0.3642	-0.434403	-0.940645	14.4571	0.377124	-0.291721		-0.00628999
YFR003C	1.0603	-0.639355	-0.880976	14.7623	-0.156394	-0.376186	-4.22368	-0.0222558					YFR003C
YFR004W	1.0772	-1.08927	-0.72738	14.2816	0.457763	-0.179575	-1.96347	0.0184616
YFR005C	-0.6069	-2.32193	-2.73697	16.2933	-0.0753285	-0.301038		-0.0252777
YFR006W	0.4987	-0.865122	-0.926865	14.3758		-0.582723		0.0106541
YFR007W	-0.2812	-1.24127	-0.800877	14.7299		-0.442691		-0.00654491
YFR008W	0.5422	-2.32916	-0.664288	15.0234	0.130467	-0.170022		-0.0186062
YFR009W	0.5743	-0.545824	-0.378944	13.7039	0.684095	-0.396712	-1.58496	0.0326377
YFR010W	0.6534	-0.749038	-0.0985055	13.6074	-0.158252	-0.357534	-0.152393	0.00847806
YFR010W-A
YFR011C	1.621	-0.573467	0.167358	13.409	0.471579	-0.31457		0.0131726
YFR012W						-0.65667		-0.0107622
YFR013W	-0.5954	-0.883635	-0.666576	14.547	0.170922	-0.90353		-0.0119083
YFR014C	-0.1456	-1.93788	-1.38836	15.1344	0.160847	-0.283107	-0.584963	0.00137861
YFR015C	-0.2306	-0.72738	-0.91866	14.6313		-0.426094	-0.332575	0.0162317
YFR016C	-0.033	1.25459	0.742437		0.200067	-0.621973	-1	-0.00667122	YFR016C
YFR017C	0.255	-1.24469	0.941106			-0.589252		-0.000894669					YFR017C
YFR018C	-0.6059	-1.55216	-1.16488	15.4171	0.160847	-0.424594	-3.16993	-0.0285767					YFR018C
YFR019W	-1.1577	-0.77596	-0.72738		-0.185394	-0.365267		-0.0121548					YFR019W
YFR020W	-0.6204	-3.8365	-3.662			-0.0893956		0.00496281
YFR021W	-0.2123	-0.136062	0.163499	13.8916	-0.413112	-0.396075		-0.00710016
YFR022W	-0.9285	-1.24469	-2.79586	16.3074	0.513668	-0.390373		-0.0132133					YFR022W
YFR023W						-0.341588		-0.0203596
YFR024C-A	0.5012	-0.75877	-0.637109	14.1889	-0.113479	-0.504109	-4.58496	0.0254498
YFR025C	-0.3504	-2.15843	-2.4112	15.8419	0.199324	-0.390725		-0.00889298
YFR027W	0.2347	-1.62149	-0.687335	14.9067	0.671672	-0.230423		-0.037696
YFR028C	-0.3764	-1.48197	-2.152	15.5742	0.160847	-0.345372		-0.00856249					YFR028C
YFR029W	-0.6112	-0.349235	-1.81604		-0.130674	-0.762618	0.469485	-0.0133293					YFR029W
YFR030W	-0.6607	-0.147202	-0.948976	13.8496	0.528029	-0.223923	-2.32193	0.0350715
YFR031C	-0.8642	-2.53952	-2.13289	16.1949	0.377385	-0.787565		-0.0078413					YFR031C
YFR031C-A	2.005	0.585924	0.494672		1.47303	-0.243136	-0.982653	0.121021
YFR032C		-5.05889	-5.2109			-0.469614		0.0207311
YFR032C-A	2.5181	0.00288251	0.23634	12.2052	-0.47642	-0.347475	1	0.0953918
YFR032C-B	-1.2543	-2.38082	-1.76121			-0.375584		-0.0240922
YFR033C	0.1899	-1.38082	-1.19429	15.2768	0.160847	-0.347475	1.34514	0.00994393
YFR034C	0.2831	-0.0908029	-1.0145	14.562	0.43956	-0.256064		-0.0286467					YFR034C
YFR035C						-0.437021		-0.0198242
YFR036W	0.9565	1.17313	0.540027		0.238305	-0.607597		-0.0105607
YFR036W-A
YFR037C	1.1813	-1.13924	-1.11092	14.8871	0.134097	-0.599552		-0.00587676
YFR038W	-0.6974	-0.948976	-1.36959	14.694		-1.16218		-0.007618			YFR038W		YFR038W
YFR039C	-0.5651	-2.30045	-2.26534	15.9026	-0.0904679	-0.356819		-0.0186654
YFR040W	-0.6493	-0.533242	0.377401	13.6383	1.0653	-0.0893956		-0.0141138		YFR040W			YFR040W
YFR041C	0.2069	-1.64837	-0.675765	14.5565	0.533993	-0.246458		-0.00847843
YFR042W	0.0049	-2.24469	-2.72738	16.0776	0.646354	-0.347422		-0.0206633					YFR042W
YFR043C	0.2617	-1.31473	-1.18115	14.9505	0.447751	-0.31959		-0.0185667
YFR044C	0.8096	1.54251	1.16479	12.0934	0.491486	-0.210108		0.0476427
YFR045W	0.1062	-1.78091	-1.68501	15.5465	-0.0789461	-0.426222		-0.000930384
YFR046C	-0.3546	-1.82623	-1.82623	15.6743		-0.473552		-0.0255442					YFR046C
YFR047C	0.5593	-0.899695	-1.04097	14.4221	0.160847	-0.345372		0.0199965
YFR048W	-0.6184	-1.37333	-1.81097	15.4445	0.0584315	-0.134171		-0.0158326					YFR048W
YFR049W	1.3245	0.757877	0.900722	13.1658	0.160847	-0.619405		-0.0140437
YFR050C	0.971	-0.192645	-0.397828	13.8611	-0.191231	-0.564817	-3.58496	0.00333951
YFR051C	0.4662	1.59072	1.26424	12.242	0.160847	-0.353109	-4.74397	0.0232989
YFR052C-A	2.8019
YFR052W	0.7791	-0.438307	-0.118727	13.8358	0.0340948	-0.496422	-1.45943	0.000288758					YFR052W
YFR053C	1.342	1.21723	1.86433	10.8533	0.160847	0.0276492	-0.415375	0.0692874
YFR055W	0.6791	-1.79586	-1.56918	15.1786	0.160847	-0.139963		0.00430033
YFR056C
YGL001C	0.7085	-1.45799	-1.27928	14.7922	0.176351	-0.150801	-0.874628	0.0166927
YGL002W	-0.6235	-2.67116	-2.38836	16.1631	0.0310534	-0.630865		-0.000675278
YGL003C	-0.6056	-1.60384	-2.38836	15.8799	-0.489149	-1.13498		-0.0156357					YGL003C
YGL004C	0.0944	-1.48197	-3.04692	15.5383		-0.363065		-0.0130676
YGL005C	-0.4978	-2.15843	-2.39593	16.3188	0.448529	-0.289626	-3.87463	-0.0304614
YGL006W	-1.0386	-1.53952	-1.01742	14.8927	0.160847	-0.280839		-0.000317407
YGL006W-A						-0.366699		-0.0308417
YGL007W						-0.725374		-0.038997
YGL008C	1.427	1.85599	1.3173	11.1904	0.160847	-0.315568	-1.26534	0.107001
YGL009C	0.9265	1.12895	0.899949	12.204	0.0968091	-0.356819	-0.565835	0.0469595					YGL009C
YGL010W	-0.649	-2.68038	-1.94898	15.6468	0.0706954	-0.150801		-0.00930625
YGL011C	0.8302	0.506907	0.426533	12.8595	0.539283	-0.31457	-2.75489	0.0137111
YGL012W	0.3116	-0.650635	-1.14242	14.415	-0.0584478	-0.541003	-4.64386	0.0267863
YGL013C	-1.0534	0.43082	-0.512514	13.9482	0.748633	-0.411522	-0.584963	-0.0141835					YGL013C
YGL014W	-0.5389	1.1157	0.694212	12.7773	0.0655363	-0.419577	1.49886	-0.00435686
YGL016W	-0.8452	-0.293359	-0.724993	14.1343	-0.620593	-0.667777		0.0033407
YGL017W	-0.2486	-3.12029	-2.63487	16.3938	0.448405	-0.285054		-0.0131923					YGL017W
YGL018C	0.7624	1.34312	0.885965	12.9187	0.00398043	-0.360665	-1	0.0132114
YGL019W	0.224	-1.1976	-1.32554	15.179	0.448529	-0.208846	0.534336	-0.0134663
YGL020C	0.7182	-1.1078	-0.586406	14.5109	0.322488	-0.365514		0.00227998
YGL021W	-0.4184	-1.52699	-1.58208	15.4696		-0.58353		-0.0157523					YGL021W
YGL022W	-0.4726	-0.222633	-0.327348	13.5852	0.0836681	-0.681008	-1	0.0320427
YGL023C	-0.7138	0.225275	-0.878321	14.6004	-0.316912	-0.294076		-0.0228918
YGL024W
YGL025C	1.0608	0.0440443	-0.736966	14.212	0.134598	-0.58363		-0.011546					YGL025C
YGL026C	1.1157	1.64386	1.3471	11.7908	-0.249648	-0.332127	-7.24793	0.0554752
YGL027C	-0.0248	-0.100051	-0.0513992	13.7128	-0.0424622	-0.3086		-0.00817385
YGL028C	0.8012	-0.150401	-0.841663	13.8273	0.554477	-0.440973	-0.485427	0.0460363
YGL029W	1.367	-1.46993	-0.288065	14.3322	0.412161	-0.389008	-5.29453	0.0146721
YGL030W	2.079	-0.224317	-0.388355	12.8323	0.399258	-0.353689	-1.98554	0.128836
YGL031C	1.9714	-0.573467	-0.0603973			-0.208458	-0.362578	0.105142
YGL032C	0.903	0.0989585	0.481299	13.5546	0.335023	-0.102931	-4	-0.0216908
YGL033W			-0.0634092			-0.119956		-0.0264318
YGL034C						-0.761469		-0.0258021
YGL035C	0.3744	0.736388	0.831067	12.842	-0.623931	-0.349952		-0.00122595
YGL036W	-0.9964	-1.58641	-1.54793	15.0594		-0.294076	3.16993	-0.011012
YGL037C	1.3994	-1.21759	-0.924125	14.0766	0.873796	-0.313524	-1.37851	0.0361163
YGL038C	-0.2241	-0.657445	-0.773491	14.2231	0.160847	-0.364251	-1.36258	-0.0104883
YGL039W	0.2191	-0.988504	-0.883635	14.3605	-0.0755423	-0.243646	3.58894	0.0149014
YGL040C	0.674	-1.04394	-1.30045	14.6063	-0.280986	-0.425376	-3.75288	0.0227664
YGL041C-B						-0.202031		-0.0355219
YGL041W-A	1.7447	-2.07097	-1.57347	14.8986	0.275453	-0.179575		-0.0111781
YGL042C
YGL043W	1.3896	-0.0892673	0.24123	13.2938	0.317202	-0.336979		0.00332367
YGL044C	0.9818	-1.97143	-0.865122	15.0663	0.160847	-0.208458	1.91754	-0.0277793
YGL045W	-0.1732	-2.24469	-3.04692	16.2352	-0.403089	-0.24152		-0.0174262					YGL045W
YGL047W	0.2168	-1.42275	-1.96578	15.548	0.275916	-0.23787	2.14684	-0.0089515
YGL048C	0.6432	-0.929611	-1	14.4077	0.29673	-0.363065	-5.88264	0.0239481
YGL049C	0.2138	1.82944	2.09085	11.5948	0.987525	-0.501959	-0.714934	0.00208763
YGL050W	0.0837	-1.53116	-0.805913	15.0836	0.582725	-0.547183		-0.0153542					YGL050W
YGL051W						-0.543246		-0.0134012					YGL051W
YGL052W
YGL053W	-0.2392	-1.53116	-2.20423			-0.352383		-0.0106949
YGL054C	1.0559	-1.26882	-1.57347	14.6294	0.160847	-0.375584	0.917538	0.0392458
YGL055W	0.6489	-0.494109	-0.720232	13.4556	0.699392	-0.183228	-1.58894	0.0757869
YGL056C	0.3754	-0.637109	-0.971431	14.4107	0.144973	-0.553136		-0.0118164
YGL057C	-0.2541	-0.564905	-0.535332	14.3982		-0.211788		-0.0225503					YGL057C
YGL058W	0.5436	-0.483985	0.0648829	13.6775	0.160847	-0.466687	-0.879758	0.00966857
YGL059W	-0.7162	-2.31473	-3.59074	16.5778	-0.158729	-0.203612		-0.0117665					YGL059W
YGL060W	-0.4918	-1.02915	-0.741783	14.3754	-1.03308	-0.52066		-0.00663118					YGL060W
YGL061C	0.0578	-1.06794	-0.913216	14.8932	-0.0143576	-0.315568	-1.41537	-0.019761
YGL062W	-0.1141	0.709291	0.587845		-0.449234	-0.290166	1	0.0385004
YGL063W	-0.7342	-1.46196	-3.03505		0.237808	-0.435642		-0.0279415					YGL063W
YGL064C	-0.3842	-1.28983	-1.36216	14.7685	0.265284	-0.506533		-0.0108183					YGL064C
YGL065C	-0.0164	-0.736966	-0.508403	13.9624	0.820092	-0.313524		-5.02616e-05
YGL066W	0.2099	-0.24127	-0.184425	13.9746	0.160847	-0.295757	3.24793	-0.0128222					YGL066W
YGL067W	-0.277	-0.571322	-0.314733	13.9424	0.431924	-0.26194	-0.671142	-0.00515531
YGL068W	2.3526	-0.957356	-1.26882	14.697	-0.240949	-0.439905	-7.93737	0.03273
YGL069C
YGL070C	1.0284	-0.673463	-0.215915	14.0834	-0.263583	-0.844687		-0.0090577
YGL071W	-0.915	-0.494109	-0.0649175	13.8163	0.853994	-0.363065	3.96896	-0.0167765				YGL071W	YGL071W
YGL073W	-0.1774	-0.461959	-0.734563	14.352	0.160847	-0.561868		-0.0219025
YGL074C
YGL075C	-0.4976	-2.9771	-2.53952	16.4187	0.247858	-0.25606		-0.022594					YGL075C
YGL076C	0.8851	1.58976	1.52105		0.160847	-0.3086	-8.1267	0.111956
YGL077C	-0.1179	-1.25843	-1.0145	14.5299	0.231051	-0.418934	-3.52356	0.0269167					YGL077C
YGL078C	0.6882	-1.09234	-0.75877	14.2773	1.29583	-0.317768	-1.89385	0.0332759				YGL078C
YGL079W	-0.659	-1.9771	-1.12973	15.0565	-0.595353	-0.300251	-2.87355	-0.0106725
YGL080W	0.672	-0.968605	-0.345564	13.945	0.380577	-0.246458	0.736966	-0.00839568
YGL081W	0.3183	-1.24469	-1.55216			-0.356819		-0.0151938
YGL082W	0.1933	-1.22095	-1.48197	15.0705	0.132676	-0.332984	-0.621488	-0.0106267
YGL083W	-0.4496	0.421156	0.688852	12.9564	-0.997934	-0.582125		-0.00552257
YGL084C	-0.2088	-0.678072	-1.17137	14.6686	0.722142	-0.235412		0.00192765					YGL084C
YGL085W	-0.5654	-3.60823	-2.68966	17.0184	-1.20327	-0.80894		-0.0137024
YGL086W	-0.5884	-1.93788	-1.01742	14.958		-0.280839		-0.0246989
YGL087C	1.1464	1.46832	0.530071	12.5582	0.477364	-0.313524	-0.758992	0.0156389
YGL088W	-6.759	-0.422752	-1.94342			-0.163315		-0.0262867
YGL090W	-0.7527	-2.699	-2.1976		-0.65962	-0.541592	-1.58496	-0.0204942				YGL090W	YGL090W
YGL091C	0.3246	-1.76611	-2.75633	16.2058	0.625945	0.0462008	-3.96896	-0.0110448					YGL091C
YGL092W	-0.6681	0.121679	0.141433	13.5212	-0.0981677	-0.67636	0.85799	-0.00938346
YGL093W	-0.6596	-1.43831	-1.11092	15.0563	0.0516976	-0.396075		-0.0238231					YGL093W
YGL094C	-1.4117	0.0285692	-0.913216	14.442	-1.19155	-0.399007	2.66297	-0.0111351					YGL094C
YGL095C	-0.331	-2.02915	-1.39973	15.343	0.378193	-0.235412	-1	-0.0156976
YGL096W	-0.4006	-1.92139	-3.49005			-0.345372		-0.0208808
YGL097W	0.5102	-0.795859	-0.924125	14.2978	-0.819983	-0.317768	1.51457	0.0203429
YGL098W	0.2776	-1.85726	-2.04097	15.8804	-0.37815	-0.0582784	-4.29453	-0.0116869
YGL099W	0.392	0.613532	1.66676	12.2249	-0.144279	-0.227897	-3.58496	0.0121764
YGL100W	0.0452	-1.5951	-1.75147	15.2631	-0.325724	-0.238398	1.16915	-0.0115029
YGL101W	0.3783	-1.75147	-1.54372	15.2328	0.178996	-0.230423	-3.16993	-0.00159908
YGL102C
YGL103W	3.5768	-0.438307	-0.612637	13.2669	0.651935	0.0462008	-7.48794	0.100891
YGL104C	-0.4093	-3.50635	-2.94342	16.4855	0.228638	-0.375112		-0.0090617					YGL104C
YGL105W	1.301	1.78743	1.64754	11.3788	0.336863	-0.60729	-3.79442	0.0578616
YGL106W	1.4446	-0.112475	-0.0320936	13.5839	0.120893	-0.32312		0.0303909
YGL107C	-0.4102	-1.44222	-1.42663	15.0598	0.208617	-0.417637	-2	-0.00901008					YGL107C
YGL108C	1.8269	-1.71786	-1.02327	15.2056	0.780045	-0.375112	-3.32193	-0.0184761
YGL109W
YGL110C	-0.2514	-2.48197	-2.02327	15.8386	-0.113512	-0.473552		-0.0129126				YGL110C
YGL111W	0.0972	-1.09542	-0.430509	14.6602	0.101989	-0.406488		-0.0151752
YGL112C	-0.068	-1.39214	-1.24469	14.9697	-0.0768623	-0.317768	-1.87355	-0.00255241
YGL113W	-0.8131	-3.92139	-3.47393	17.3633	0.202709	-0.422782		-0.0248945				YGL113W	YGL113W
YGL114W	-0.71	-2.21759	-2.79586	16.662	-0.158441	-0.396712		-0.0144382					YGL114W
YGL115W	-0.2941	-1.56064	-1.88364	15.4657	-0.43699	-0.179575	2.71627	0.00187058
YGL116W	-0.0975	-0.388355	-0.552156	14.3089	0.160847	-0.524349		-0.00846509
YGL117W	-1.0853	-3.18442	-2.9885	16.9148	-0.0467929	-0.163315		-0.0179769					YGL117W
YGL118C						-0.90353		-0.0291545
YGL119W	-0.3305	-2.52284	-2.2109	15.9004	0.247833	-0.281899		-0.0141512					YGL119W
YGL120C	0.4343	-0.39973	-0.0320936	13.5333	0.501742	-0.329927	-2.67872	0.0185252					YGL120C
YGL121C	0.1271		-1.96578		0.160847	-0.31457		0.00298184
YGL122C	0.7261	0.764686	0.583038		-0.138512	-0.298635		0.006963
YGL123C-A
YGL123W	3	-0.288065	-0.373327	12.8325	0.25322	-0.435183	-2.95545	0.122356
YGL124C	-0.718	-3.71786	-4.47393	17.8585	-0.00123516	-0.337633		-0.0255411
YGL125W	-0.3186	0.494672	-0.0484122	12.8711		-0.394436		0.0267542
YGL126W	-0.9904	-2.8997	-3.30757	16.7724	-0.130278	-0.291212		-0.0154925					YGL126W
YGL127C	0.3783	0.817214	-0.123434	13.6957	0.263201	-0.357803		-0.0180438
YGL128C	0.1072	-0.91866	-1.12973		-0.0730249	-0.421508		-0.0133028
YGL129C	-0.1293	-0.619271	-0.907793	14.525	0.543839	-0.473552		-0.00561625
YGL130W	0.1643	-2.24469	-1.57777	15.6021	0.104405	-0.287246	-0.873549	-0.0134724					YGL130W
YGL131C	-1.1991	-1.76611	-2.68966	15.7394	-0.66109	-0.613906		-0.0238344					YGL131C
YGL133W	-0.7843	-1.08009	-0.831358	14.6798	0.160847	-0.23787	2.45943	-0.0126167					YGL133W
YGL134W	-1.1548	-3.8997	-4.01159	18.219	-0.057635	-0.404583		-0.023548
YGL135W		-0.897006	-1.46594		0.160847	-0.208458	-1.14797	0.111317
YGL136C	-1.3467	-4.92139	-3.4112	17.7232	-0.665832	-0.365267		-0.0135384					YGL136C
[truncated: 3,994 more rows]
